# Supplementary material for: Inter- and intraspecific variation in the Artibeus species complex demonstrates size and shape partitioning among species
Source: PeerJ. 2021 Jul 12;9:e11777. doi: 10.7717/peerj.11777 (PMC8280882; doi:10.7717/peerj.11777)
Supplement: Supplemental Information 7 [file peerj-09-11777-s007.tps]

LM=26
1872.00000 1703.00000
1915.00000 1696.00000
1945.00000 1618.00000
2371.00000 1511.00000
2047.00000 1911.00000
2187.00000 1730.00000
2826.00000 1601.00000
2850.00000 1546.00000
2994.00000 1538.00000
3476.00000 1790.00000
3275.00000 1436.00000
2149.00000 1939.00000
2252.00000 1958.00000
2347.00000 1996.00000
2425.00000 2064.00000
2513.00000 2120.00000
2611.00000 2153.00000
2711.00000 2183.00000
2814.00000 2201.00000
2917.00000 2208.00000
3019.00000 2186.00000
3116.00000 2149.00000
3206.00000 2096.00000
3287.00000 2030.00000
3364.00000 1960.00000
3435.00000 1883.00000
IMAGE=IMG_1113Artibeus_aztecus_LSUMZ14743_Lat.JPG
ID=0 
SCALE=0.001458
LM=26
1941.00000 1627.00000
1964.00000 1606.00000
2019.00000 1544.00000
2446.00000 1491.00000
2083.00000 1828.00000
2259.00000 1662.00000
2853.00000 1590.00000
2885.00000 1540.00000
3054.00000 1540.00000
3458.00000 1850.00000
3284.00000 1470.00000
2176.00000 1861.00000
2276.00000 1883.00000
2364.00000 1932.00000
2430.00000 2009.00000
2506.00000 2077.00000
2595.00000 2126.00000
2691.00000 2161.00000
2788.00000 2192.00000
2889.00000 2204.00000
2991.00000 2196.00000
3090.00000 2173.00000
3181.00000 2129.00000
3269.00000 2076.00000
3356.00000 2024.00000
3422.00000 1946.00000
IMAGE=IMG_1117Artibeus_aztecus_LSUMZ14744_Lat.JPG
ID=1 
SCALE=0.001447
LM=26
1724.00000 1774.00000
1756.00000 1746.00000
1796.00000 1680.00000
2211.00000 1591.00000
1878.00000 1950.00000
2015.00000 1751.00000
2622.00000 1673.00000
2661.00000 1618.00000
2779.00000 1616.00000
3257.00000 1895.00000
3058.00000 1515.00000
1969.00000 1980.00000
2068.00000 1992.00000
2160.00000 2026.00000
2242.00000 2081.00000
2325.00000 2134.00000
2413.00000 2180.00000
2505.00000 2215.00000
2601.00000 2239.00000
2700.00000 2246.00000
2797.00000 2236.00000
2893.00000 2210.00000
2982.00000 2167.00000
3064.00000 2112.00000
3143.00000 2053.00000
3216.00000 1986.00000
IMAGE=IMG_1119Artibeus_aztecus_LSUMZ14745_Lat.JPG
ID=2 
SCALE=0.001447
LM=26
1855.00000 1653.00000
1895.00000 1627.00000
1936.00000 1571.00000
2368.00000 1507.00000
2008.00000 1856.00000
2175.00000 1693.00000
2759.00000 1647.00000
2819.00000 1591.00000
2965.00000 1590.00000
3368.00000 1859.00000
3229.00000 1511.00000
2100.00000 1888.00000
2194.00000 1911.00000
2284.00000 1949.00000
2358.00000 2010.00000
2436.00000 2068.00000
2521.00000 2114.00000
2612.00000 2149.00000
2706.00000 2174.00000
2802.00000 2186.00000
2898.00000 2173.00000
2991.00000 2146.00000
3079.00000 2104.00000
3164.00000 2057.00000
3247.00000 2006.00000
3321.00000 1944.00000
IMAGE=IMG_1121Artibeus_aztecus_LSUMZ14746_Lat.JPG
ID=3 
SCALE=0.001460
LM=26
1791.00000 1747.00000
1831.00000 1728.00000
1876.00000 1662.00000
2311.00000 1602.00000
1959.00000 1952.00000
2110.00000 1792.00000
2743.00000 1676.00000
2781.00000 1610.00000
2944.00000 1613.00000
3382.00000 1880.00000
3178.00000 1515.00000
2060.00000 1983.00000
2162.00000 2008.00000
2256.00000 2053.00000
2339.00000 2118.00000
2428.00000 2172.00000
2521.00000 2220.00000
2620.00000 2255.00000
2721.00000 2281.00000
2825.00000 2295.00000
2928.00000 2280.00000
3027.00000 2245.00000
3119.00000 2194.00000
3203.00000 2132.00000
3281.00000 2062.00000
3346.00000 1980.00000
IMAGE=IMG_1123Artibeus_aztecus_LSUMZ2788_Lat.JPG
ID=4 
SCALE=0.001459
LM=26
1985.00000 1668.00000
2015.00000 1632.00000
2066.00000 1576.00000
2432.00000 1517.00000
2117.00000 1827.00000
2295.00000 1687.00000
2882.00000 1622.00000
2880.00000 1544.00000
2998.00000 1543.00000
3378.00000 1794.00000
3201.00000 1448.00000
2207.00000 1854.00000
2298.00000 1871.00000
2383.00000 1902.00000
2453.00000 1961.00000
2526.00000 2016.00000
2606.00000 2062.00000
2691.00000 2098.00000
2780.00000 2124.00000
2871.00000 2137.00000
2962.00000 2125.00000
3049.00000 2095.00000
3130.00000 2051.00000
3205.00000 1998.00000
3279.00000 1942.00000
3346.00000 1880.00000
IMAGE=IMG_1125Artibeus_cinereus_LSUMZ7149_Lat.JPG
ID=5 
SCALE=0.001459
LM=26
1847.00000 1779.00000
1863.00000 1737.00000
1903.00000 1676.00000
2283.00000 1591.00000
1993.00000 1944.00000
2142.00000 1745.00000
2720.00000 1623.00000
2736.00000 1554.00000
2906.00000 1543.00000
3322.00000 1785.00000
3138.00000 1432.00000
2089.00000 1956.00000
2185.00000 1967.00000
2272.00000 2007.00000
2350.00000 2063.00000
2438.00000 2102.00000
2531.00000 2128.00000
2625.00000 2149.00000
2721.00000 2162.00000
2817.00000 2167.00000
2912.00000 2149.00000
3002.00000 2117.00000
3090.00000 2075.00000
3171.00000 2022.00000
3244.00000 1959.00000
3299.00000 1880.00000
IMAGE=IMG_1127Artibeus_cinereus_LSUMZ22714_Lat.JPG
ID=6 
SCALE=0.001375
LM=26
1872.00000 1653.00000
1903.00000 1605.00000
1958.00000 1548.00000
2369.00000 1499.00000
2009.00000 1830.00000
2193.00000 1671.00000
2833.00000 1622.00000
2837.00000 1548.00000
2991.00000 1549.00000
3375.00000 1869.00000
3203.00000 1440.00000
2103.00000 1854.00000
2199.00000 1876.00000
2287.00000 1918.00000
2353.00000 1992.00000
2429.00000 2053.00000
2514.00000 2102.00000
2603.00000 2143.00000
2698.00000 2171.00000
2795.00000 2185.00000
2892.00000 2179.00000
2988.00000 2158.00000
3079.00000 2121.00000
3164.00000 2073.00000
3242.00000 2013.00000
3321.00000 1954.00000
IMAGE=IMG_1129Artibeus_cinereus_LSUMZ9802_Lat.JPG
ID=7 
SCALE=0.001387
LM=26
1951.00000 1717.00000
1970.00000 1684.00000
2009.00000 1627.00000
2405.00000 1532.00000
2096.00000 1889.00000
2261.00000 1740.00000
2831.00000 1627.00000
2857.00000 1554.00000
2990.00000 1551.00000
3443.00000 1783.00000
3243.00000 1429.00000
2188.00000 1912.00000
2283.00000 1931.00000
2370.00000 1972.00000
2449.00000 2028.00000
2533.00000 2075.00000
2624.00000 2111.00000
2717.00000 2137.00000
2813.00000 2150.00000
2910.00000 2152.00000
3005.00000 2135.00000
3096.00000 2101.00000
3182.00000 2057.00000
3263.00000 2003.00000
3340.00000 1945.00000
3403.00000 1872.00000
IMAGE=IMG_1131Artibeus_cinereus_LSUMZ12861_Lat.JPG
ID=8 
SCALE=0.001396
LM=26
1897.00000 1701.00000
1922.00000 1673.00000
1970.00000 1604.00000
2346.00000 1528.00000
2017.00000 1864.00000
2214.00000 1696.00000
2793.00000 1602.00000
2809.00000 1534.00000
2955.00000 1531.00000
3386.00000 1814.00000
3185.00000 1433.00000
2111.00000 1893.00000
2209.00000 1907.00000
2305.00000 1931.00000
2387.00000 1985.00000
2469.00000 2041.00000
2557.00000 2085.00000
2646.00000 2129.00000
2740.00000 2160.00000
2838.00000 2172.00000
2937.00000 2163.00000
3031.00000 2133.00000
3120.00000 2090.00000
3203.00000 2036.00000
3280.00000 1973.00000
3351.00000 1904.00000
IMAGE=IMG_1133Artibeus_cinereus_LSUMZ12860_Lat.JPG
ID=9 
SCALE=0.001387
LM=26
1962.00000 1686.00000
1990.00000 1665.00000
2028.00000 1595.00000
2361.00000 1512.00000
2128.00000 1836.00000
2226.00000 1695.00000
2724.00000 1581.00000
2739.00000 1512.00000
2883.00000 1506.00000
3273.00000 1754.00000
3080.00000 1432.00000
2211.00000 1845.00000
2295.00000 1862.00000
2366.00000 1910.00000
2426.00000 1971.00000
2496.00000 2021.00000
2572.00000 2061.00000
2653.00000 2091.00000
2737.00000 2106.00000
2823.00000 2107.00000
2908.00000 2092.00000
2989.00000 2063.00000
3065.00000 2022.00000
3130.00000 1967.00000
3191.00000 1906.00000
3241.00000 1836.00000
IMAGE=IMG_1135Artibeus_andersoni_LSUMZ28436_Lat.JPG
ID=10 
SCALE=0.001396
LM=26
2104.00000 1719.00000
2133.00000 1696.00000
2177.00000 1630.00000
2558.00000 1515.00000
2292.00000 1883.00000
2418.00000 1711.00000
3001.00000 1603.00000
3017.00000 1527.00000
3163.00000 1524.00000
3611.00000 1814.00000
3400.00000 1409.00000
2390.00000 1895.00000
2489.00000 1900.00000
2571.00000 1947.00000
2638.00000 2020.00000
2716.00000 2081.00000
2798.00000 2136.00000
2890.00000 2172.00000
2987.00000 2192.00000
3085.00000 2196.00000
3182.00000 2178.00000
3276.00000 2146.00000
3367.00000 2107.00000
3449.00000 2052.00000
3520.00000 1985.00000
3578.00000 1905.00000
IMAGE=IMG_1138Artibeus_andersoni_LSUMZ12200_Lat.JPG
ID=11 
SCALE=0.001244
LM=26
1823.00000 1663.00000
1864.00000 1644.00000
1913.00000 1575.00000
2308.00000 1511.00000
1998.00000 1830.00000
2135.00000 1690.00000
2730.00000 1625.00000
2738.00000 1548.00000
2892.00000 1549.00000
3303.00000 1830.00000
3115.00000 1462.00000
2096.00000 1845.00000
2193.00000 1860.00000
2267.00000 1920.00000
2325.00000 2000.00000
2398.00000 2066.00000
2484.00000 2115.00000
2574.00000 2155.00000
2667.00000 2187.00000
2765.00000 2198.00000
2863.00000 2184.00000
2958.00000 2157.00000
3048.00000 2116.00000
3130.00000 2062.00000
3207.00000 1999.00000
3274.00000 1927.00000
IMAGE=IMG_1140Artibeus_andersoni_LSUMZ14255_Lat.JPG
ID=12 
SCALE=0.001228
LM=26
1749.00000 1755.00000
1759.00000 1728.00000
1803.00000 1670.00000
2196.00000 1570.00000
1928.00000 1926.00000
2034.00000 1766.00000
2650.00000 1672.00000
2644.00000 1604.00000
2811.00000 1600.00000
3251.00000 1889.00000
3050.00000 1481.00000
2026.00000 1934.00000
2124.00000 1938.00000
2203.00000 1996.00000
2268.00000 2069.00000
2349.00000 2122.00000
2431.00000 2176.00000
2520.00000 2217.00000
2613.00000 2247.00000
2710.00000 2253.00000
2808.00000 2242.00000
2902.00000 2213.00000
2990.00000 2171.00000
3070.00000 2115.00000
3146.00000 2053.00000
3212.00000 1980.00000
IMAGE=IMG_1142Artibeus_andersoni_LSUMZ21544_Lat.JPG
ID=13 
SCALE=0.001238
LM=26
1913.00000 1767.00000
1929.00000 1737.00000
1971.00000 1655.00000
2342.00000 1539.00000
2108.00000 1910.00000
2208.00000 1721.00000
2803.00000 1613.00000
2807.00000 1523.00000
2957.00000 1523.00000
3420.00000 1857.00000
3197.00000 1428.00000
2203.00000 1918.00000
2299.00000 1929.00000
2369.00000 1990.00000
2431.00000 2063.00000
2512.00000 2115.00000
2600.00000 2155.00000
2690.00000 2188.00000
2784.00000 2208.00000
2881.00000 2208.00000
2976.00000 2197.00000
3069.00000 2169.00000
3154.00000 2123.00000
3233.00000 2069.00000
3309.00000 2009.00000
3374.00000 1939.00000
IMAGE=IMG_1144Artibeus_andersoni_LSUMZ21533_Lat.JPG
ID=14 
SCALE=0.001236
LM=26
1824.00000 1751.00000
1860.00000 1731.00000
1890.00000 1665.00000
2266.00000 1568.00000
2001.00000 1914.00000
2094.00000 1750.00000
2690.00000 1618.00000
2706.00000 1552.00000
2868.00000 1537.00000
3346.00000 1825.00000
3099.00000 1429.00000
2100.00000 1925.00000
2200.00000 1933.00000
2285.00000 1983.00000
2352.00000 2057.00000
2430.00000 2118.00000
2519.00000 2163.00000
2613.00000 2198.00000
2711.00000 2214.00000
2811.00000 2218.00000
2909.00000 2202.00000
3004.00000 2172.00000
3092.00000 2126.00000
3171.00000 2064.00000
3239.00000 1991.00000
3304.00000 1915.00000
IMAGE=IMG_1148Artibeus_andersoni_LSUMZ21531_Lat.JPG
ID=15 
SCALE=0.001235
LM=26
1916.00000 1819.00000
1922.00000 1779.00000
1961.00000 1708.00000
2370.00000 1597.00000
2123.00000 1984.00000
2215.00000 1804.00000
2800.00000 1652.00000
2809.00000 1573.00000
2980.00000 1571.00000
3448.00000 1825.00000
3191.00000 1437.00000
2224.00000 1986.00000
2323.00000 1987.00000
2405.00000 2040.00000
2473.00000 2111.00000
2562.00000 2153.00000
2653.00000 2194.00000
2745.00000 2228.00000
2842.00000 2248.00000
2941.00000 2247.00000
3036.00000 2223.00000
3127.00000 2184.00000
3209.00000 2129.00000
3280.00000 2060.00000
3350.00000 1990.00000
3417.00000 1918.00000
IMAGE=IMG_1150Artibeus_andersoni_LSUMZ21530_Lat.JPG
ID=16 
SCALE=0.001243
LM=26
1807.00000 1783.00000
1840.00000 1763.00000
1862.00000 1684.00000
2254.00000 1606.00000
1968.00000 1946.00000
2106.00000 1785.00000
2701.00000 1676.00000
2700.00000 1605.00000
2850.00000 1597.00000
3330.00000 1843.00000
3062.00000 1480.00000
2069.00000 1968.00000
2171.00000 1971.00000
2260.00000 2018.00000
2328.00000 2094.00000
2407.00000 2158.00000
2497.00000 2207.00000
2594.00000 2239.00000
2694.00000 2260.00000
2797.00000 2263.00000
2896.00000 2240.00000
2992.00000 2204.00000
3080.00000 2152.00000
3158.00000 2086.00000
3235.00000 2018.00000
3298.00000 1938.00000
IMAGE=IMG_1152Artibeus_andersoni_LSUMZ22336_Lat.JPG
ID=17 
SCALE=0.001228
LM=26
1719.00000 1729.00000
1749.00000 1678.00000
1794.00000 1584.00000
2306.00000 1457.00000
1942.00000 1941.00000
2078.00000 1734.00000
2818.00000 1530.00000
2865.00000 1458.00000
3046.00000 1450.00000
3602.00000 1802.00000
3324.00000 1326.00000
2067.00000 1955.00000
2188.00000 1968.00000
2292.00000 2031.00000
2386.00000 2111.00000
2490.00000 2175.00000
2602.00000 2226.00000
2719.00000 2265.00000
2838.00000 2294.00000
2961.00000 2299.00000
3081.00000 2277.00000
3197.00000 2234.00000
3303.00000 2172.00000
3401.00000 2098.00000
3491.00000 2014.00000
3567.00000 1918.00000
IMAGE=IMG_1154Artibeus_aztecus_LSUMZ12870_Lat.JPG
ID=18 
SCALE=0.001244
LM=26
1625.00000 1585.00000
1657.00000 1551.00000
1708.00000 1461.00000
2255.00000 1374.00000
1842.00000 1806.00000
1990.00000 1613.00000
2787.00000 1489.00000
2832.00000 1410.00000
3018.00000 1408.00000
3556.00000 1756.00000
3317.00000 1309.00000
1968.00000 1834.00000
2095.00000 1853.00000
2192.00000 1934.00000
2278.00000 2029.00000
2380.00000 2107.00000
2494.00000 2164.00000
2614.00000 2210.00000
2739.00000 2240.00000
2866.00000 2251.00000
2993.00000 2233.00000
3115.00000 2194.00000
3227.00000 2131.00000
3335.00000 2061.00000
3431.00000 1976.00000
3512.00000 1877.00000
IMAGE=IMG_1156Artibeus_aztecus_LSUMZ12874_Lat.JPG
ID=19 
SCALE=0.001244
LM=26
1708.00000 1682.00000
1747.00000 1641.00000
1799.00000 1557.00000
2365.00000 1452.00000
1953.00000 1924.00000
2134.00000 1734.00000
2928.00000 1579.00000
2973.00000 1494.00000
3171.00000 1498.00000
3701.00000 1845.00000
3443.00000 1371.00000
2081.00000 1945.00000
2205.00000 1971.00000
2312.00000 2036.00000
2406.00000 2121.00000
2513.00000 2190.00000
2624.00000 2249.00000
2748.00000 2280.00000
2871.00000 2311.00000
2998.00000 2321.00000
3124.00000 2304.00000
3246.00000 2267.00000
3358.00000 2206.00000
3465.00000 2137.00000
3562.00000 2055.00000
3652.00000 1965.00000
IMAGE=IMG_1158Artibeus_aztecus_LSUMZ12879_Lat.JPG
ID=20 
SCALE=0.001228
LM=26
1569.00000 1609.00000
1605.00000 1579.00000
1657.00000 1491.00000
2204.00000 1419.00000
1774.00000 1865.00000
1968.00000 1668.00000
2761.00000 1588.00000
2804.00000 1511.00000
2992.00000 1513.00000
3531.00000 1874.00000
3302.00000 1427.00000
1899.00000 1896.00000
2024.00000 1919.00000
2134.00000 1979.00000
2234.00000 2059.00000
2339.00000 2131.00000
2453.00000 2182.00000
2570.00000 2234.00000
2692.00000 2272.00000
2817.00000 2292.00000
2944.00000 2296.00000
3069.00000 2271.00000
3188.00000 2227.00000
3300.00000 2167.00000
3398.00000 2086.00000
3483.00000 1992.00000
IMAGE=IMG_1160Artibeus_aztecus_LSUMZ12875_Lat.JPG
ID=21 
SCALE=0.001235
LM=26
1963.00000 1599.00000
1998.00000 1560.00000
2051.00000 1496.00000
2515.00000 1446.00000
2111.00000 1800.00000
2315.00000 1635.00000
2985.00000 1558.00000
3024.00000 1500.00000
3197.00000 1503.00000
3577.00000 1843.00000
3430.00000 1435.00000
2212.00000 1837.00000
2314.00000 1861.00000
2410.00000 1905.00000
2490.00000 1972.00000
2576.00000 2032.00000
2671.00000 2075.00000
2768.00000 2117.00000
2866.00000 2156.00000
2968.00000 2176.00000
3073.00000 2171.00000
3175.00000 2147.00000
3274.00000 2111.00000
3367.00000 2061.00000
3459.00000 2011.00000
3536.00000 1940.00000
IMAGE=IMG_1162Artibeus_cinereus_LSUMZ9411_Lat.JPG
ID=22 
SCALE=0.001251
LM=26
1820.00000 1737.00000
1853.00000 1710.00000
1904.00000 1638.00000
2330.00000 1588.00000
1984.00000 1957.00000
2169.00000 1785.00000
2814.00000 1705.00000
2842.00000 1647.00000
3026.00000 1645.00000
3453.00000 1964.00000
3257.00000 1562.00000
2089.00000 1990.00000
2192.00000 2024.00000
2283.00000 2081.00000
2351.00000 2166.00000
2442.00000 2222.00000
2541.00000 2267.00000
2639.00000 2312.00000
2744.00000 2342.00000
2851.00000 2356.00000
2958.00000 2337.00000
3059.00000 2300.00000
3155.00000 2249.00000
3247.00000 2192.00000
3343.00000 2140.00000
3423.00000 2069.00000
IMAGE=IMG_1164Artibeus_cinereus_LSUMZ9412_Lat.JPG
ID=23 
SCALE=0.001226
LM=26
1724.00000 1640.00000
1767.00000 1617.00000
1832.00000 1565.00000
2275.00000 1505.00000
1864.00000 1846.00000
2097.00000 1696.00000
2773.00000 1610.00000
2771.00000 1532.00000
2943.00000 1527.00000
3346.00000 1806.00000
3149.00000 1429.00000
1966.00000 1879.00000
2072.00000 1903.00000
2174.00000 1942.00000
2262.00000 2005.00000
2347.00000 2075.00000
2445.00000 2123.00000
2546.00000 2166.00000
2651.00000 2197.00000
2759.00000 2212.00000
2867.00000 2205.00000
2971.00000 2168.00000
3069.00000 2120.00000
3158.00000 2057.00000
3244.00000 1990.00000
3317.00000 1910.00000
IMAGE=IMG_1166Artibeus_cinereus_LSUMZ9413_Lat.JPG
ID=24 
SCALE=0.001221
LM=26
1635.00000 1705.00000
1669.00000 1662.00000
1721.00000 1583.00000
2161.00000 1496.00000
1808.00000 1897.00000
2003.00000 1737.00000
2676.00000 1596.00000
2689.00000 1519.00000
2836.00000 1513.00000
3311.00000 1750.00000
3082.00000 1419.00000
1918.00000 1916.00000
2025.00000 1939.00000
2127.00000 1977.00000
2212.00000 2045.00000
2311.00000 2092.00000
2413.00000 2131.00000
2517.00000 2167.00000
2623.00000 2191.00000
2733.00000 2192.00000
2840.00000 2174.00000
2941.00000 2133.00000
3035.00000 2077.00000
3123.00000 2013.00000
3204.00000 1938.00000
3273.00000 1854.00000
IMAGE=IMG_1168Artibeus_cinereus_LSUMZ9414_Lat.JPG
ID=25 
SCALE=0.001218
LM=26
1913.00000 1613.00000
1930.00000 1562.00000
1979.00000 1511.00000
2415.00000 1446.00000
2067.00000 1788.00000
2236.00000 1630.00000
2862.00000 1528.00000
2892.00000 1474.00000
3054.00000 1470.00000
3509.00000 1761.00000
3306.00000 1387.00000
2168.00000 1816.00000
2269.00000 1843.00000
2361.00000 1892.00000
2433.00000 1968.00000
2521.00000 2023.00000
2617.00000 2065.00000
2715.00000 2104.00000
2817.00000 2130.00000
2921.00000 2139.00000
3025.00000 2126.00000
3126.00000 2097.00000
3224.00000 2058.00000
3311.00000 2001.00000
3393.00000 1935.00000
3465.00000 1859.00000
IMAGE=IMG_1170Artibeus_cinereus_LSUMZ9955_Lat.JPG
ID=26 
SCALE=0.001243
LM=26
1619.00000 1674.00000
1661.00000 1650.00000
1714.00000 1569.00000
2165.00000 1520.00000
1786.00000 1858.00000
1997.00000 1721.00000
2641.00000 1639.00000
2660.00000 1569.00000
2831.00000 1573.00000
3227.00000 1899.00000
3062.00000 1478.00000
1885.00000 1888.00000
1987.00000 1912.00000
2081.00000 1957.00000
2152.00000 2034.00000
2238.00000 2093.00000
2329.00000 2146.00000
2423.00000 2193.00000
2522.00000 2229.00000
2625.00000 2247.00000
2729.00000 2238.00000
2831.00000 2212.00000
2929.00000 2172.00000
3015.00000 2113.00000
3105.00000 2059.00000
3190.00000 1997.00000
IMAGE=IMG_1172Artibeus_cinereus_LSUMZ9441_Lat.JPG
ID=27 
SCALE=0.001235
LM=26
1757.00000 1707.00000
1800.00000 1667.00000
1860.00000 1585.00000
2293.00000 1515.00000
1922.00000 1914.00000
2135.00000 1711.00000
2776.00000 1562.00000
2813.00000 1508.00000
2999.00000 1506.00000
3417.00000 1831.00000
3214.00000 1404.00000
2028.00000 1940.00000
2133.00000 1956.00000
2229.00000 2000.00000
2318.00000 2059.00000
2406.00000 2117.00000
2506.00000 2154.00000
2607.00000 2188.00000
2711.00000 2214.00000
2816.00000 2223.00000
2921.00000 2206.00000
3022.00000 2171.00000
3113.00000 2118.00000
3195.00000 2050.00000
3280.00000 1986.00000
3365.00000 1922.00000
IMAGE=IMG_1174Artibeus_cinereus_LSUMZ9419_Lat.JPG
ID=28 
SCALE=0.001228
LM=26
1738.00000 1566.00000
1785.00000 1526.00000
1845.00000 1453.00000
2319.00000 1414.00000
1896.00000 1767.00000
2111.00000 1601.00000
2791.00000 1530.00000
2809.00000 1463.00000
2975.00000 1476.00000
3402.00000 1850.00000
3214.00000 1393.00000
2000.00000 1801.00000
2105.00000 1825.00000
2202.00000 1871.00000
2275.00000 1951.00000
2353.00000 2024.00000
2445.00000 2082.00000
2542.00000 2130.00000
2645.00000 2163.00000
2751.00000 2184.00000
2859.00000 2180.00000
2964.00000 2154.00000
3066.00000 2116.00000
3159.00000 2062.00000
3246.00000 1998.00000
3333.00000 1933.00000
IMAGE=IMG_1176Artibeus_cinereus_LSUMZ9944_Lat.JPG
ID=29 
SCALE=0.001233
LM=26
1788.00000 1707.00000
1836.00000 1684.00000
1889.00000 1608.00000
2339.00000 1532.00000
1955.00000 1907.00000
2168.00000 1748.00000
2856.00000 1633.00000
2878.00000 1563.00000
3052.00000 1559.00000
3466.00000 1870.00000
3293.00000 1472.00000
2057.00000 1940.00000
2160.00000 1965.00000
2261.00000 1997.00000
2349.00000 2054.00000
2437.00000 2114.00000
2538.00000 2144.00000
2640.00000 2170.00000
2742.00000 2199.00000
2845.00000 2222.00000
2950.00000 2209.00000
3052.00000 2182.00000
3149.00000 2140.00000
3243.00000 2092.00000
3331.00000 2033.00000
3406.00000 1959.00000
IMAGE=IMG_1178Artibeus_cinereus_LSUMZ9417_Lat.JPG
ID=30 
SCALE=0.001227
LM=26
1782.00000 1685.00000
1819.00000 1668.00000
1860.00000 1602.00000
2289.00000 1546.00000
1943.00000 1876.00000
2129.00000 1723.00000
2778.00000 1629.00000
2804.00000 1555.00000
2969.00000 1555.00000
3379.00000 1862.00000
3165.00000 1415.00000
2044.00000 1902.00000
2143.00000 1926.00000
2235.00000 1966.00000
2307.00000 2039.00000
2395.00000 2089.00000
2491.00000 2127.00000
2584.00000 2167.00000
2682.00000 2197.00000
2783.00000 2209.00000
2883.00000 2193.00000
2980.00000 2161.00000
3074.00000 2121.00000
3163.00000 2071.00000
3249.00000 2016.00000
3324.00000 1946.00000
IMAGE=IMG_1180Artibeus_cinereus_LSUMZ11461_Lat.JPG
ID=31 
SCALE=0.001219
LM=26
1768.00000 1682.00000
1782.00000 1626.00000
1846.00000 1572.00000
2288.00000 1525.00000
1935.00000 1896.00000
2116.00000 1725.00000
2765.00000 1633.00000
2765.00000 1546.00000
2939.00000 1541.00000
3397.00000 1845.00000
3190.00000 1429.00000
2037.00000 1921.00000
2141.00000 1939.00000
2241.00000 1971.00000
2317.00000 2044.00000
2403.00000 2105.00000
2499.00000 2149.00000
2596.00000 2189.00000
2698.00000 2215.00000
2804.00000 2223.00000
2908.00000 2209.00000
3006.00000 2173.00000
3101.00000 2125.00000
3189.00000 2067.00000
3276.00000 2007.00000
3354.00000 1937.00000
IMAGE=IMG_1182Artibeus_cinereus_LSUMZ9956_Lat.JPG
ID=32 
SCALE=0.001241
LM=26
1753.00000 1679.00000
1798.00000 1641.00000
1866.00000 1581.00000
2332.00000 1560.00000
1907.00000 1912.00000
2146.00000 1751.00000
2866.00000 1658.00000
2890.00000 1590.00000
3080.00000 1594.00000
3464.00000 1904.00000
3298.00000 1491.00000
2013.00000 1955.00000
2121.00000 1981.00000
2228.00000 2012.00000
2319.00000 2076.00000
2407.00000 2144.00000
2510.00000 2185.00000
2612.00000 2228.00000
2715.00000 2269.00000
2825.00000 2282.00000
2936.00000 2273.00000
3043.00000 2244.00000
3145.00000 2200.00000
3235.00000 2136.00000
3324.00000 2071.00000
3408.00000 1999.00000
IMAGE=IMG_1184Artibeus_cinereus_LSUMZ9422_Lat.JPG
ID=33 
SCALE=0.001221
LM=26
1821.00000 1763.00000
1866.00000 1729.00000
1915.00000 1652.00000
2394.00000 1579.00000
1986.00000 1970.00000
2218.00000 1793.00000
2862.00000 1650.00000
2892.00000 1578.00000
3063.00000 1575.00000
3503.00000 1867.00000
3296.00000 1461.00000
2092.00000 1989.00000
2198.00000 2003.00000
2301.00000 2034.00000
2389.00000 2095.00000
2478.00000 2155.00000
2577.00000 2197.00000
2680.00000 2229.00000
2786.00000 2248.00000
2893.00000 2254.00000
3000.00000 2242.00000
3103.00000 2210.00000
3199.00000 2161.00000
3287.00000 2099.00000
3369.00000 2030.00000
3445.00000 1953.00000
IMAGE=IMG_1186Artibeus_cinereus_LSUMZ9423_Lat.JPG
ID=34 
SCALE=0.001217
LM=26
1860.00000 1721.00000
1901.00000 1693.00000
1954.00000 1624.00000
2404.00000 1576.00000
2012.00000 1908.00000
2223.00000 1739.00000
2888.00000 1662.00000
2902.00000 1592.00000
3073.00000 1595.00000
3476.00000 1908.00000
3291.00000 1495.00000
2108.00000 1942.00000
2207.00000 1975.00000
2302.00000 2018.00000
2381.00000 2085.00000
2467.00000 2143.00000
2566.00000 2177.00000
2665.00000 2209.00000
2766.00000 2233.00000
2869.00000 2248.00000
2973.00000 2238.00000
3074.00000 2215.00000
3171.00000 2176.00000
3262.00000 2126.00000
3351.00000 2071.00000
3430.00000 2005.00000
IMAGE=IMG_1188Artibeus_cinereus_LSUMZ9425_Lat.JPG
ID=35 
SCALE=0.001232
LM=26
1850.00000 1654.00000
1885.00000 1627.00000
1931.00000 1549.00000
2396.00000 1509.00000
1991.00000 1847.00000
2204.00000 1680.00000
2857.00000 1600.00000
2860.00000 1523.00000
3010.00000 1522.00000
3435.00000 1862.00000
3264.00000 1429.00000
2091.00000 1873.00000
2193.00000 1889.00000
2286.00000 1935.00000
2361.00000 2006.00000
2443.00000 2068.00000
2533.00000 2120.00000
2628.00000 2162.00000
2727.00000 2193.00000
2830.00000 2209.00000
2932.00000 2196.00000
3033.00000 2169.00000
3128.00000 2129.00000
3218.00000 2077.00000
3303.00000 2017.00000
3379.00000 1948.00000
IMAGE=IMG_1190Artibeus_cinereus_LSUMZ9424_Lat.JPG
ID=36 
SCALE=0.001247
LM=26
1542.00000 1644.00000
1591.00000 1605.00000
1676.00000 1527.00000
2322.00000 1421.00000
1751.00000 1900.00000
2066.00000 1678.00000
3013.00000 1543.00000
3028.00000 1461.00000
3212.00000 1457.00000
3702.00000 1838.00000
3478.00000 1302.00000
1892.00000 1930.00000
2032.00000 1958.00000
2170.00000 1991.00000
2282.00000 2076.00000
2396.00000 2161.00000
2526.00000 2218.00000
2658.00000 2272.00000
2795.00000 2307.00000
2937.00000 2322.00000
3078.00000 2315.00000
3215.00000 2280.00000
3350.00000 2236.00000
3477.00000 2172.00000
3587.00000 2082.00000
3676.00000 1975.00000
IMAGE=IMG_1192Artibeus_fimbriatus_LSUMZ37352_Lat.JPG
ID=37 
SCALE=0.001526
LM=26
1645.00000 1623.00000
1692.00000 1584.00000
1782.00000 1491.00000
2436.00000 1436.00000
1860.00000 1884.00000
2146.00000 1673.00000
3054.00000 1553.00000
3080.00000 1485.00000
3259.00000 1485.00000
3750.00000 1838.00000
3509.00000 1336.00000
1987.00000 1929.00000
2118.00000 1962.00000
2247.00000 2001.00000
2357.00000 2077.00000
2461.00000 2163.00000
2586.00000 2212.00000
2718.00000 2241.00000
2850.00000 2267.00000
2984.00000 2282.00000
3119.00000 2280.00000
3250.00000 2247.00000
3375.00000 2200.00000
3490.00000 2129.00000
3600.00000 2051.00000
3696.00000 1957.00000
IMAGE=IMG_1194Artibeus_fimbriatus_LSUMZ37350_Lat.JPG
ID=38 
SCALE=0.001540
LM=26
1538.00000 1687.00000
1585.00000 1645.00000
1669.00000 1558.00000
2311.00000 1445.00000
1770.00000 1957.00000
2038.00000 1709.00000
2993.00000 1567.00000
2997.00000 1471.00000
3178.00000 1469.00000
3649.00000 1835.00000
3439.00000 1340.00000
1903.00000 1986.00000
2033.00000 2017.00000
2163.00000 2049.00000
2275.00000 2116.00000
2381.00000 2196.00000
2505.00000 2244.00000
2637.00000 2268.00000
2767.00000 2296.00000
2900.00000 2310.00000
3034.00000 2304.00000
3163.00000 2272.00000
3282.00000 2213.00000
3392.00000 2136.00000
3495.00000 2052.00000
3587.00000 1955.00000
IMAGE=IMG_1196Artibeus_fimbriatus_LSUMZ37351_Lat.JPG
ID=39 
SCALE=0.001537
LM=26
1591.00000 1584.00000
1632.00000 1525.00000
1723.00000 1442.00000
2384.00000 1377.00000
1803.00000 1827.00000
2092.00000 1621.00000
3026.00000 1543.00000
3031.00000 1441.00000
3210.00000 1440.00000
3680.00000 1781.00000
3457.00000 1319.00000
1934.00000 1869.00000
2068.00000 1902.00000
2199.00000 1949.00000
2306.00000 2037.00000
2418.00000 2120.00000
2547.00000 2171.00000
2673.00000 2229.00000
2804.00000 2274.00000
2941.00000 2297.00000
3079.00000 2286.00000
3211.00000 2246.00000
3335.00000 2183.00000
3452.00000 2108.00000
3566.00000 2029.00000
3644.00000 1915.00000
IMAGE=IMG_1198Artibeus_fimbriatus_LSUMZ37339_Lat.JPG
ID=40 
SCALE=0.001526
LM=26
1539.00000 1692.00000
1584.00000 1645.00000
1644.00000 1558.00000
2323.00000 1483.00000
1778.00000 1970.00000
2035.00000 1730.00000
2986.00000 1585.00000
2981.00000 1487.00000
3167.00000 1487.00000
3627.00000 1820.00000
3428.00000 1365.00000
1908.00000 1999.00000
2039.00000 2026.00000
2168.00000 2061.00000
2284.00000 2126.00000
2397.00000 2197.00000
2524.00000 2240.00000
2653.00000 2273.00000
2785.00000 2298.00000
2917.00000 2316.00000
3050.00000 2311.00000
3179.00000 2278.00000
3298.00000 2219.00000
3411.00000 2147.00000
3511.00000 2058.00000
3590.00000 1952.00000
IMAGE=IMG_1200Artibeus_fimbriatus_LSUMZ37340_Lat.JPG
ID=41 
SCALE=0.001541
LM=26
1578.00000 1626.00000
1637.00000 1602.00000
1706.00000 1506.00000
2377.00000 1404.00000
1842.00000 1887.00000
2116.00000 1682.00000
3048.00000 1506.00000
3033.00000 1399.00000
3193.00000 1401.00000
3736.00000 1724.00000
3454.00000 1229.00000
1979.00000 1911.00000
2117.00000 1937.00000
2247.00000 1986.00000
2354.00000 2077.00000
2473.00000 2150.00000
2598.00000 2213.00000
2730.00000 2258.00000
2867.00000 2283.00000
3007.00000 2288.00000
3147.00000 2279.00000
3277.00000 2227.00000
3398.00000 2158.00000
3505.00000 2069.00000
3600.00000 1966.00000
3686.00000 1856.00000
IMAGE=IMG_1202Artibeus_fimbriatus_LSUMZ37347_Lat.JPG
ID=42 
SCALE=0.001538
LM=26
1618.00000 1659.00000
1665.00000 1650.00000
1742.00000 1553.00000
2370.00000 1485.00000
1808.00000 1894.00000
2095.00000 1749.00000
3002.00000 1607.00000
3023.00000 1522.00000
3209.00000 1517.00000
3672.00000 1859.00000
3465.00000 1389.00000
1933.00000 1937.00000
2064.00000 1969.00000
2190.00000 2018.00000
2298.00000 2097.00000
2414.00000 2167.00000
2539.00000 2215.00000
2669.00000 2251.00000
2799.00000 2286.00000
2932.00000 2313.00000
3066.00000 2317.00000
3198.00000 2291.00000
3323.00000 2242.00000
3437.00000 2169.00000
3545.00000 2088.00000
3631.00000 1987.00000
IMAGE=IMG_1204Artibeus_fimbriatus_LSUMZ37349_Lat.JPG
ID=43 
SCALE=0.001534
LM=26
1594.00000 1755.00000
1655.00000 1729.00000
1738.00000 1631.00000
2398.00000 1537.00000
1829.00000 2000.00000
2114.00000 1805.00000
3040.00000 1640.00000
3056.00000 1557.00000
3240.00000 1554.00000
3736.00000 1899.00000
3501.00000 1431.00000
1962.00000 2042.00000
2098.00000 2075.00000
2230.00000 2119.00000
2349.00000 2187.00000
2448.00000 2284.00000
2575.00000 2342.00000
2708.00000 2383.00000
2845.00000 2412.00000
2984.00000 2425.00000
3122.00000 2403.00000
3254.00000 2361.00000
3378.00000 2298.00000
3495.00000 2222.00000
3606.00000 2137.00000
3696.00000 2031.00000
IMAGE=IMG_1206Artibeus_fimbriatus_LSUMZ37335_Lat.JPG
ID=44 
SCALE=0.001540
LM=26
1575.00000 1703.00000
1637.00000 1669.00000
1708.00000 1570.00000
2372.00000 1453.00000
1823.00000 1940.00000
2083.00000 1728.00000
3061.00000 1577.00000
3035.00000 1472.00000
3219.00000 1468.00000
3708.00000 1808.00000
3462.00000 1322.00000
1957.00000 1977.00000
2090.00000 1999.00000
2220.00000 2033.00000
2335.00000 2101.00000
2446.00000 2178.00000
2573.00000 2222.00000
2701.00000 2262.00000
2834.00000 2282.00000
2968.00000 2294.00000
3102.00000 2283.00000
3231.00000 2246.00000
3352.00000 2187.00000
3462.00000 2109.00000
3567.00000 2025.00000
3663.00000 1931.00000
IMAGE=IMG_1208Artibeus_fimbriatus_LSUMZ37336_Lat.JPG
ID=45 
SCALE=0.001526
LM=26
1651.00000 1579.00000
1702.00000 1534.00000
1783.00000 1443.00000
2426.00000 1433.00000
1848.00000 1856.00000
2130.00000 1657.00000
3103.00000 1589.00000
3127.00000 1496.00000
3308.00000 1502.00000
3773.00000 1882.00000
3569.00000 1384.00000
1975.00000 1917.00000
2108.00000 1963.00000
2238.00000 2017.00000
2352.00000 2098.00000
2462.00000 2186.00000
2587.00000 2249.00000
2721.00000 2291.00000
2857.00000 2329.00000
2996.00000 2348.00000
3136.00000 2350.00000
3273.00000 2320.00000
3405.00000 2272.00000
3527.00000 2203.00000
3642.00000 2122.00000
3733.00000 2015.00000
IMAGE=IMG_1210Artibeus_fimbriatus_LSUMZ37337_Lat.JPG
ID=46 
SCALE=0.001527
LM=26
1629.00000 1854.00000
1679.00000 1812.00000
1756.00000 1718.00000
2384.00000 1581.00000
1900.00000 2094.00000
2140.00000 1866.00000
3042.00000 1638.00000
3038.00000 1553.00000
3222.00000 1527.00000
3750.00000 1828.00000
3477.00000 1382.00000
2028.00000 2114.00000
2160.00000 2124.00000
2291.00000 2147.00000
2409.00000 2206.00000
2524.00000 2269.00000
2653.00000 2300.00000
2781.00000 2334.00000
2912.00000 2357.00000
3045.00000 2357.00000
3175.00000 2333.00000
3299.00000 2288.00000
3417.00000 2227.00000
3525.00000 2151.00000
3621.00000 2060.00000
3702.00000 1955.00000
IMAGE=IMG_1213Artibeus_fimbriatus_LSUMZ37338_Lat.JPG
ID=47 
SCALE=0.001551
LM=26
1629.00000 1685.00000
1688.00000 1631.00000
1780.00000 1548.00000
2422.00000 1483.00000
1841.00000 1955.00000
2134.00000 1760.00000
3103.00000 1642.00000
3116.00000 1548.00000
3291.00000 1551.00000
3768.00000 1915.00000
3546.00000 1420.00000
1971.00000 2003.00000
2105.00000 2043.00000
2238.00000 2083.00000
2353.00000 2158.00000
2454.00000 2252.00000
2585.00000 2294.00000
2721.00000 2326.00000
2857.00000 2354.00000
2995.00000 2373.00000
3133.00000 2369.00000
3269.00000 2342.00000
3399.00000 2292.00000
3524.00000 2230.00000
3637.00000 2150.00000
3727.00000 2046.00000
IMAGE=IMG_1215Artibeus_fimbriatus_LSUMZ37343_Lat.JPG
ID=48 
SCALE=0.001549
LM=26
1591.00000 1631.00000
1632.00000 1579.00000
1720.00000 1488.00000
2346.00000 1395.00000
1821.00000 1866.00000
2077.00000 1662.00000
2992.00000 1465.00000
3005.00000 1384.00000
3191.00000 1373.00000
3675.00000 1695.00000
3426.00000 1227.00000
1950.00000 1898.00000
2081.00000 1925.00000
2208.00000 1961.00000
2321.00000 2031.00000
2434.00000 2103.00000
2563.00000 2136.00000
2693.00000 2162.00000
2825.00000 2182.00000
2958.00000 2193.00000
3090.00000 2185.00000
3218.00000 2149.00000
3334.00000 2084.00000
3438.00000 2002.00000
3543.00000 1920.00000
3622.00000 1815.00000
IMAGE=IMG_1217Artibeus_fimbriatus_LSUMZ37344_Lat.JPG
ID=49 
SCALE=0.001539
LM=26
1597.00000 1753.00000
1651.00000 1720.00000
1723.00000 1617.00000
2375.00000 1494.00000
1808.00000 1981.00000
2102.00000 1756.00000
3035.00000 1558.00000
3035.00000 1480.00000
3205.00000 1461.00000
3705.00000 1819.00000
3484.00000 1313.00000
1936.00000 2023.00000
2070.00000 2042.00000
2199.00000 2081.00000
2318.00000 2146.00000
2436.00000 2212.00000
2567.00000 2248.00000
2700.00000 2271.00000
2834.00000 2293.00000
2968.00000 2307.00000
3103.00000 2303.00000
3235.00000 2273.00000
3356.00000 2212.00000
3467.00000 2135.00000
3572.00000 2050.00000
3659.00000 1945.00000
IMAGE=IMG_1219Artibeus_fimbriatus_LSUMZ37345_Lat.JPG
ID=50 
SCALE=0.001533
LM=26
1650.00000 1714.00000
1706.00000 1688.00000
1795.00000 1590.00000
2417.00000 1521.00000
1849.00000 1929.00000
2103.00000 1758.00000
2981.00000 1645.00000
3018.00000 1575.00000
3193.00000 1563.00000
3650.00000 1861.00000
3424.00000 1451.00000
1971.00000 1968.00000
2098.00000 1998.00000
2221.00000 2043.00000
2323.00000 2122.00000
2428.00000 2199.00000
2545.00000 2254.00000
2670.00000 2292.00000
2799.00000 2313.00000
2929.00000 2328.00000
3059.00000 2316.00000
3182.00000 2274.00000
3302.00000 2221.00000
3417.00000 2159.00000
3518.00000 2076.00000
3601.00000 1976.00000
IMAGE=IMG_1221Artibeus_fimbriatus_LSUMZ37346_Lat.JPG
ID=51 
SCALE=0.001541

LM=26
1774.00000 1756.00000
1832.00000 1724.00000
1894.00000 1632.00000
2516.00000 1523.00000
2016.00000 1981.00000
2234.00000 1772.00000
3054.00000 1592.00000
3067.00000 1536.00000
3235.00000 1515.00000
3719.00000 1814.00000
3475.00000 1382.00000
2142.00000 1997.00000
2264.00000 2019.00000
2379.00000 2059.00000
2477.00000 2134.00000
2582.00000 2199.00000
2699.00000 2236.00000
2817.00000 2272.00000
2940.00000 2284.00000
3063.00000 2289.00000
3184.00000 2272.00000
3301.00000 2231.00000
3414.00000 2180.00000
3512.00000 2106.00000
3603.00000 2022.00000
3681.00000 1928.00000
IMAGE=IMG_1225Artibeus_fraterculus_LSUMZ22081_Lat.JPG
ID=53 
SCALE=0.001471
LM=26
1679.00000 1704.00000
1719.00000 1633.00000
1801.00000 1551.00000
2389.00000 1497.00000
1888.00000 1932.00000
2128.00000 1722.00000
2941.00000 1589.00000
2934.00000 1504.00000
3115.00000 1499.00000
3638.00000 1812.00000
3339.00000 1366.00000
2011.00000 1969.00000
2136.00000 1999.00000
2260.00000 2034.00000
2360.00000 2114.00000
2465.00000 2187.00000
2582.00000 2241.00000
2703.00000 2285.00000
2828.00000 2313.00000
2957.00000 2318.00000
3084.00000 2301.00000
3207.00000 2261.00000
3321.00000 2202.00000
3423.00000 2124.00000
3514.00000 2033.00000
3597.00000 1934.00000
IMAGE=IMG_1227Artibeus_fraterculus_LSUMZ18453_Lat.JPG
ID=54 
SCALE=0.001468
LM=26
1699.00000 1799.00000
1731.00000 1758.00000
1802.00000 1684.00000
2357.00000 1551.00000
1924.00000 2006.00000
2112.00000 1803.00000
2890.00000 1609.00000
2917.00000 1547.00000
3076.00000 1523.00000
3610.00000 1806.00000
3293.00000 1389.00000
2044.00000 2033.00000
2167.00000 2045.00000
2284.00000 2087.00000
2379.00000 2167.00000
2489.00000 2224.00000
2606.00000 2265.00000
2725.00000 2302.00000
2848.00000 2320.00000
2972.00000 2319.00000
3093.00000 2293.00000
3208.00000 2247.00000
3317.00000 2188.00000
3417.00000 2114.00000
3508.00000 2029.00000
3574.00000 1924.00000
IMAGE=IMG_1229Artibeus_fraterculus_LSUMZ18452_Lat.JPG
ID=55 
SCALE=0.001455
LM=26
1667.00000 1654.00000
1719.00000 1609.00000
1795.00000 1538.00000
2366.00000 1532.00000
1860.00000 1917.00000
2101.00000 1723.00000
2924.00000 1645.00000
2945.00000 1572.00000
3118.00000 1572.00000
3627.00000 1917.00000
3383.00000 1468.00000
1983.00000 1959.00000
2105.00000 1996.00000
2224.00000 2040.00000
2326.00000 2115.00000
2423.00000 2196.00000
2540.00000 2246.00000
2660.00000 2290.00000
2782.00000 2322.00000
2908.00000 2342.00000
3036.00000 2342.00000
3161.00000 2319.00000
3280.00000 2273.00000
3391.00000 2211.00000
3488.00000 2129.00000
3570.00000 2031.00000
IMAGE=IMG_1231Artibeus_fraterculus_LSUMZ18451_Lat.JPG
ID=56 
SCALE=0.001464
LM=26
1720.00000 1595.00000
1756.00000 1543.00000
1839.00000 1455.00000
2418.00000 1424.00000
1927.00000 1848.00000
2149.00000 1675.00000
2974.00000 1553.00000
2987.00000 1478.00000
3170.00000 1483.00000
3721.00000 1801.00000
3427.00000 1356.00000
2060.00000 1882.00000
2191.00000 1909.00000
2309.00000 1968.00000
2400.00000 2066.00000
2504.00000 2146.00000
2621.00000 2211.00000
2743.00000 2266.00000
2872.00000 2301.00000
3005.00000 2305.00000
3139.00000 2291.00000
3268.00000 2257.00000
3390.00000 2204.00000
3504.00000 2133.00000
3599.00000 2038.00000
3678.00000 1931.00000
IMAGE=IMG_1233Artibeus_fraterculus_LSUMZ21223_Lat.JPG
ID=57 
SCALE=0.001451
LM=26
1696.00000 1775.00000
1733.00000 1736.00000
1794.00000 1650.00000
2371.00000 1565.00000
1908.00000 2012.00000
2122.00000 1814.00000
2905.00000 1674.00000
2928.00000 1593.00000
3122.00000 1592.00000
3651.00000 1897.00000
3369.00000 1447.00000
2029.00000 2042.00000
2154.00000 2069.00000
2269.00000 2122.00000
2369.00000 2201.00000
2475.00000 2272.00000
2594.00000 2317.00000
2716.00000 2354.00000
2842.00000 2377.00000
2969.00000 2390.00000
3095.00000 2373.00000
3217.00000 2336.00000
3329.00000 2276.00000
3434.00000 2203.00000
3531.00000 2120.00000
3605.00000 2017.00000
IMAGE=IMG_1235Artibeus_fraterculus_LSUMZ21225_Lat.JPG
ID=58 
SCALE=0.001457
LM=26
1693.00000 1705.00000
1745.00000 1658.00000
1811.00000 1581.00000
2390.00000 1489.00000
1920.00000 1934.00000
2143.00000 1730.00000
2922.00000 1555.00000
2935.00000 1477.00000
3102.00000 1464.00000
3602.00000 1777.00000
3344.00000 1309.00000
2040.00000 1961.00000
2160.00000 1980.00000
2276.00000 2015.00000
2375.00000 2084.00000
2480.00000 2144.00000
2593.00000 2188.00000
2709.00000 2222.00000
2828.00000 2242.00000
2949.00000 2244.00000
3069.00000 2227.00000
3185.00000 2192.00000
3291.00000 2134.00000
3389.00000 2063.00000
3479.00000 1983.00000
3555.00000 1888.00000
IMAGE=IMG_1237Artibeus_fraterculus_LSUMZ21227_Lat.JPG
ID=59 
SCALE=0.001455
LM=26
1841.00000 1823.00000
1886.00000 1779.00000
1942.00000 1692.00000
2530.00000 1579.00000
2064.00000 2035.00000
2260.00000 1817.00000
3070.00000 1614.00000
3061.00000 1527.00000
3240.00000 1511.00000
3747.00000 1802.00000
3451.00000 1352.00000
2183.00000 2056.00000
2304.00000 2069.00000
2422.00000 2094.00000
2527.00000 2154.00000
2631.00000 2216.00000
2743.00000 2261.00000
2862.00000 2284.00000
2983.00000 2295.00000
3104.00000 2293.00000
3223.00000 2269.00000
3336.00000 2225.00000
3446.00000 2174.00000
3540.00000 2098.00000
3626.00000 2011.00000
3700.00000 1915.00000
IMAGE=IMG_1239Artibeus_fraterculus_LSUMZ21228_Lat.JPG
ID=60 
SCALE=0.001447
LM=26
1792.00000 1786.00000
1839.00000 1755.00000
1916.00000 1661.00000
2506.00000 1565.00000
2013.00000 2009.00000
2228.00000 1808.00000
3049.00000 1682.00000
3056.00000 1595.00000
3230.00000 1593.00000
3738.00000 1930.00000
3467.00000 1476.00000
2137.00000 2033.00000
2261.00000 2056.00000
2379.00000 2099.00000
2472.00000 2184.00000
2577.00000 2252.00000
2692.00000 2304.00000
2810.00000 2349.00000
2932.00000 2383.00000
3056.00000 2400.00000
3182.00000 2386.00000
3303.00000 2351.00000
3415.00000 2293.00000
3522.00000 2226.00000
3616.00000 2143.00000
3702.00000 2049.00000
IMAGE=IMG_1241Artibeus_fraterculus_LSUMZ21215_Lat.JPG
ID=61 
SCALE=0.001457
LM=26
1798.00000 1776.00000
1845.00000 1722.00000
1902.00000 1641.00000
2481.00000 1549.00000
2011.00000 1987.00000
2229.00000 1791.00000
3014.00000 1630.00000
3011.00000 1551.00000
3188.00000 1550.00000
3689.00000 1880.00000
3392.00000 1430.00000
2130.00000 2018.00000
2252.00000 2041.00000
2368.00000 2080.00000
2457.00000 2166.00000
2559.00000 2236.00000
2671.00000 2289.00000
2787.00000 2331.00000
2907.00000 2363.00000
3030.00000 2366.00000
3151.00000 2342.00000
3268.00000 2302.00000
3380.00000 2249.00000
3481.00000 2178.00000
3573.00000 2095.00000
3643.00000 1994.00000
IMAGE=IMG_1243Artibeus_fraterculus_LSUMZ21216_Lat.JPG
ID=62 
SCALE=0.001459
LM=26
1889.00000 1757.00000
1932.00000 1732.00000
1998.00000 1636.00000
2573.00000 1516.00000
2101.00000 1970.00000
2305.00000 1782.00000
3105.00000 1584.00000
3130.00000 1517.00000
3293.00000 1505.00000
3785.00000 1763.00000
3491.00000 1344.00000
2226.00000 1987.00000
2350.00000 2005.00000
2467.00000 2046.00000
2567.00000 2122.00000
2668.00000 2195.00000
2787.00000 2236.00000
2909.00000 2264.00000
3033.00000 2285.00000
3158.00000 2289.00000
3279.00000 2262.00000
3396.00000 2216.00000
3504.00000 2153.00000
3604.00000 2077.00000
3692.00000 1989.00000
3759.00000 1884.00000
IMAGE=IMG_1245Artibeus_fraterculus_LSUMZ27236_Lat.JPG
ID=63 
SCALE=0.001449
LM=26
1786.00000 1935.00000
1844.00000 1896.00000
1910.00000 1810.00000
2466.00000 1691.00000
2019.00000 2131.00000
2232.00000 1931.00000
2943.00000 1726.00000
2984.00000 1676.00000
3157.00000 1664.00000
3641.00000 1931.00000
3352.00000 1504.00000
2140.00000 2150.00000
2263.00000 2163.00000
2378.00000 2201.00000
2468.00000 2286.00000
2569.00000 2358.00000
2683.00000 2406.00000
2800.00000 2446.00000
2921.00000 2472.00000
3045.00000 2471.00000
3165.00000 2440.00000
3279.00000 2394.00000
3385.00000 2331.00000
3477.00000 2248.00000
3561.00000 2157.00000
3627.00000 2053.00000
IMAGE=IMG_1247Artibeus_fraterculus_LSUMZ27235_Lat.JPG
ID=64 
SCALE=0.001447
LM=26
1667.00000 1755.00000
1725.00000 1695.00000
1797.00000 1607.00000
2386.00000 1596.00000
1838.00000 2007.00000
2113.00000 1825.00000
2911.00000 1702.00000
2946.00000 1633.00000
3136.00000 1627.00000
3611.00000 1972.00000
3370.00000 1520.00000
1964.00000 2040.00000
2091.00000 2069.00000
2207.00000 2125.00000
2305.00000 2210.00000
2409.00000 2286.00000
2528.00000 2336.00000
2649.00000 2384.00000
2774.00000 2419.00000
2902.00000 2435.00000
3031.00000 2422.00000
3157.00000 2395.00000
3275.00000 2342.00000
3389.00000 2279.00000
3491.00000 2200.00000
3570.00000 2097.00000
IMAGE=IMG_1249Artibeus_fraterculus_LSUMZ27234_Lat.JPG
ID=65 
SCALE=0.001453
LM=26
1786.00000 1800.00000
1834.00000 1773.00000
1914.00000 1693.00000
2454.00000 1619.00000
2003.00000 2019.00000
2199.00000 1844.00000
2951.00000 1720.00000
2991.00000 1652.00000
3138.00000 1653.00000
3639.00000 1970.00000
3374.00000 1516.00000
2120.00000 2048.00000
2241.00000 2072.00000
2351.00000 2122.00000
2427.00000 2217.00000
2522.00000 2294.00000
2630.00000 2353.00000
2744.00000 2399.00000
2862.00000 2433.00000
2984.00000 2443.00000
3103.00000 2416.00000
3220.00000 2377.00000
3331.00000 2325.00000
3435.00000 2260.00000
3531.00000 2183.00000
3610.00000 2090.00000
IMAGE=IMG_1251Artibeus_fraterculus_LSUMZ27233_Lat.JPG
ID=66 
SCALE=0.001436
LM=26
1708.00000 1679.00000
1760.00000 1644.00000
1832.00000 1555.00000
2405.00000 1494.00000
1928.00000 1917.00000
2135.00000 1727.00000
2951.00000 1562.00000
2982.00000 1481.00000
3149.00000 1483.00000
3635.00000 1827.00000
3364.00000 1352.00000
2048.00000 1949.00000
2170.00000 1974.00000
2290.00000 1999.00000
2378.00000 2085.00000
2475.00000 2159.00000
2588.00000 2210.00000
2706.00000 2249.00000
2827.00000 2272.00000
2950.00000 2280.00000
3073.00000 2269.00000
3192.00000 2236.00000
3303.00000 2182.00000
3404.00000 2112.00000
3496.00000 2029.00000
3580.00000 1938.00000
IMAGE=IMG_1253Artibeus_fraterculus_LSUMZ27238_Lat.JPG
ID=67 
SCALE=0.001446
LM=26
1819.00000 1839.00000
1869.00000 1806.00000
1928.00000 1730.00000
2485.00000 1634.00000
2025.00000 2048.00000
2224.00000 1848.00000
2998.00000 1687.00000
3023.00000 1616.00000
3181.00000 1599.00000
3697.00000 1884.00000
3397.00000 1449.00000
2146.00000 2071.00000
2267.00000 2089.00000
2384.00000 2124.00000
2479.00000 2200.00000
2583.00000 2261.00000
2699.00000 2302.00000
2814.00000 2342.00000
2934.00000 2367.00000
3056.00000 2373.00000
3175.00000 2349.00000
3291.00000 2310.00000
3400.00000 2257.00000
3496.00000 2180.00000
3583.00000 2094.00000
3659.00000 2000.00000
IMAGE=IMG_1255Artibeus_fraterculus_LSUMZ27239_Lat.JPG
ID=68 
SCALE=0.001416
LM=26
1752.00000 1829.00000
1789.00000 1800.00000
1850.00000 1720.00000
2401.00000 1629.00000
1967.00000 2052.00000
2165.00000 1867.00000
2933.00000 1682.00000
2942.00000 1610.00000
3108.00000 1583.00000
3631.00000 1853.00000
3317.00000 1427.00000
2088.00000 2077.00000
2211.00000 2091.00000
2330.00000 2122.00000
2425.00000 2200.00000
2526.00000 2271.00000
2643.00000 2311.00000
2760.00000 2349.00000
2884.00000 2362.00000
3006.00000 2361.00000
3127.00000 2334.00000
3244.00000 2294.00000
3355.00000 2240.00000
3455.00000 2167.00000
3537.00000 2076.00000
3600.00000 1970.00000
IMAGE=IMG_1257Artibeus_fraterculus_LSUMZ21590_Lat.JPG
ID=69 
SCALE=0.001445
LM=26
1756.00000 1792.00000
1805.00000 1769.00000
1862.00000 1685.00000
2411.00000 1597.00000
1982.00000 2001.00000
2166.00000 1832.00000
2943.00000 1656.00000
2959.00000 1580.00000
3115.00000 1554.00000
3615.00000 1853.00000
3335.00000 1410.00000
2098.00000 2023.00000
2213.00000 2046.00000
2325.00000 2082.00000
2418.00000 2154.00000
2517.00000 2215.00000
2627.00000 2259.00000
2740.00000 2293.00000
2856.00000 2310.00000
2974.00000 2309.00000
3089.00000 2289.00000
3202.00000 2252.00000
3306.00000 2197.00000
3399.00000 2126.00000
3486.00000 2045.00000
3564.00000 1957.00000
IMAGE=IMG_1259Artibeus_fraterculus_LSUMZ21242_Lat.JPG
ID=70 
SCALE=0.001448
LM=26
1850.00000 1728.00000
1900.00000 1705.00000
1971.00000 1625.00000
2524.00000 1535.00000
2076.00000 1948.00000
2277.00000 1756.00000
3019.00000 1623.00000
3057.00000 1538.00000
3214.00000 1539.00000
3726.00000 1859.00000
3462.00000 1407.00000
2195.00000 1975.00000
2314.00000 1998.00000
2425.00000 2045.00000
2517.00000 2123.00000
2615.00000 2194.00000
2724.00000 2247.00000
2837.00000 2289.00000
2956.00000 2314.00000
3077.00000 2320.00000
3197.00000 2307.00000
3312.00000 2269.00000
3420.00000 2215.00000
3519.00000 2147.00000
3609.00000 2066.00000
3682.00000 1969.00000
IMAGE=IMG_1261Artibeus_fraterculus_LSUMZ21591_Lat.JPG
ID=71 
SCALE=0.001437
LM=26
1869.00000 1693.00000
1920.00000 1656.00000
2002.00000 1584.00000
2563.00000 1521.00000
2080.00000 1911.00000
2277.00000 1728.00000
3022.00000 1604.00000
3061.00000 1547.00000
3203.00000 1550.00000
3686.00000 1859.00000
3458.00000 1418.00000
2194.00000 1940.00000
2307.00000 1970.00000
2411.00000 2025.00000
2503.00000 2098.00000
2597.00000 2168.00000
2702.00000 2221.00000
2813.00000 2262.00000
2927.00000 2287.00000
3044.00000 2296.00000
3160.00000 2279.00000
3272.00000 2241.00000
3376.00000 2188.00000
3473.00000 2121.00000
3572.00000 2056.00000
3649.00000 1968.00000
IMAGE=IMG_1263Artibeus_fraterculus_LSUMZ21240_Lat.JPG
ID=72 
SCALE=0.001457
LM=26
1676.00000 1814.00000
1733.00000 1783.00000
1797.00000 1691.00000
2394.00000 1597.00000
1900.00000 2038.00000
2123.00000 1852.00000
3005.00000 1663.00000
3013.00000 1580.00000
3206.00000 1572.00000
3730.00000 1872.00000
3432.00000 1420.00000
2032.00000 2067.00000
2166.00000 2080.00000
2293.00000 2117.00000
2391.00000 2208.00000
2512.00000 2262.00000
2641.00000 2300.00000
2766.00000 2347.00000
2897.00000 2378.00000
3030.00000 2392.00000
3164.00000 2384.00000
3294.00000 2348.00000
3415.00000 2290.00000
3522.00000 2209.00000
3613.00000 2110.00000
3691.00000 2001.00000
IMAGE=IMG_1265Artibeus_jamaicensis_LSUMZ25184_Lat.JPG
ID=73 
SCALE=0.001436
LM=26
1760.00000 1726.00000
1826.00000 1695.00000
1883.00000 1597.00000
2468.00000 1492.00000
1978.00000 1968.00000
2216.00000 1725.00000
3092.00000 1604.00000
3082.00000 1515.00000
3257.00000 1493.00000
3762.00000 1783.00000
3491.00000 1377.00000
2109.00000 1993.00000
2241.00000 2011.00000
2364.00000 2059.00000
2464.00000 2146.00000
2579.00000 2214.00000
2705.00000 2258.00000
2831.00000 2302.00000
2961.00000 2333.00000
3094.00000 2334.00000
3224.00000 2308.00000
3348.00000 2259.00000
3466.00000 2196.00000
3573.00000 2118.00000
3665.00000 2022.00000
3738.00000 1911.00000
IMAGE=IMG_1267Artibeus_jamaicensis_LSUMZ3925_Lat.JPG
ID=74 
SCALE=0.001444
LM=26
1723.00000 1751.00000
1760.00000 1701.00000
1821.00000 1592.00000
2395.00000 1494.00000
1953.00000 1952.00000
2168.00000 1713.00000
2938.00000 1551.00000
2951.00000 1473.00000
3132.00000 1469.00000
3670.00000 1779.00000
3367.00000 1344.00000
2078.00000 1969.00000
2204.00000 1992.00000
2324.00000 2037.00000
2426.00000 2115.00000
2534.00000 2184.00000
2645.00000 2248.00000
2769.00000 2282.00000
2895.00000 2308.00000
3023.00000 2310.00000
3150.00000 2290.00000
3269.00000 2241.00000
3381.00000 2179.00000
3481.00000 2099.00000
3569.00000 2005.00000
3648.00000 1904.00000
IMAGE=IMG_2574Artibeus_jamaicensis_LSUMZ3926_Lat.JPG
ID=75 
SCALE=0.001449
LM=26
1700.00000 1767.00000
1750.00000 1734.00000
1828.00000 1640.00000
2413.00000 1562.00000
1889.00000 2014.00000
2120.00000 1803.00000
2978.00000 1666.00000
2967.00000 1581.00000
3147.00000 1578.00000
3664.00000 1849.00000
3395.00000 1438.00000
2014.00000 2049.00000
2142.00000 2066.00000
2266.00000 2099.00000
2376.00000 2166.00000
2483.00000 2237.00000
2605.00000 2276.00000
2732.00000 2297.00000
2858.00000 2324.00000
2987.00000 2334.00000
3115.00000 2321.00000
3240.00000 2291.00000
3352.00000 2228.00000
3461.00000 2160.00000
3560.00000 2077.00000
3635.00000 1974.00000
IMAGE=IMG_2576Artibeus_jamaicensis_LSUMZ3927_Lat.JPG
ID=76 
SCALE=0.001458
LM=26
1700.00000 1691.00000
1725.00000 1646.00000
1809.00000 1564.00000
2403.00000 1498.00000
1895.00000 1942.00000
2126.00000 1752.00000
2961.00000 1613.00000
2981.00000 1544.00000
3157.00000 1537.00000
3645.00000 1855.00000
3432.00000 1440.00000
2018.00000 1980.00000
2144.00000 2009.00000
2258.00000 2067.00000
2352.00000 2156.00000
2460.00000 2226.00000
2580.00000 2277.00000
2702.00000 2321.00000
2827.00000 2352.00000
2957.00000 2359.00000
3085.00000 2339.00000
3208.00000 2298.00000
3320.00000 2231.00000
3428.00000 2160.00000
3530.00000 2081.00000
3607.00000 1976.00000
IMAGE=IMG_2578Artibeus_jamaicensis_LSUMZ3928_Lat.JPG
ID=77 
SCALE=0.001445
LM=26
1745.00000 1781.00000
1793.00000 1742.00000
1846.00000 1660.00000
2421.00000 1535.00000
1939.00000 2018.00000
2178.00000 1815.00000
3031.00000 1640.00000
3042.00000 1553.00000
3210.00000 1542.00000
3744.00000 1837.00000
3473.00000 1412.00000
2064.00000 2053.00000
2192.00000 2085.00000
2318.00000 2124.00000
2428.00000 2197.00000
2548.00000 2253.00000
2673.00000 2295.00000
2797.00000 2339.00000
2926.00000 2368.00000
3058.00000 2370.00000
3188.00000 2344.00000
3314.00000 2304.00000
3432.00000 2244.00000
3541.00000 2170.00000
3635.00000 2077.00000
3707.00000 1966.00000
IMAGE=IMG_2581Artibeus_jamaicensis_LSUMZ4845_Lat.JPG
ID=78 
SCALE=0.001427
LM=26
1733.00000 1802.00000
1786.00000 1775.00000
1844.00000 1685.00000
2442.00000 1580.00000
1949.00000 2052.00000
2158.00000 1805.00000
2984.00000 1611.00000
3012.00000 1542.00000
3186.00000 1525.00000
3740.00000 1800.00000
3438.00000 1393.00000
2082.00000 2074.00000
2216.00000 2097.00000
2337.00000 2155.00000
2433.00000 2251.00000
2557.00000 2309.00000
2688.00000 2347.00000
2821.00000 2377.00000
2956.00000 2402.00000
3092.00000 2406.00000
3225.00000 2377.00000
3350.00000 2322.00000
3465.00000 2248.00000
3571.00000 2163.00000
3661.00000 2060.00000
3724.00000 1939.00000
IMAGE=IMG_2583Artibeus_jamaicensis_LSUMZ4846_Lat.JPG
ID=79 
SCALE=0.001447
LM=26
1754.00000 1816.00000
1793.00000 1785.00000
1852.00000 1685.00000
2417.00000 1572.00000
1973.00000 2053.00000
2178.00000 1817.00000
3017.00000 1648.00000
3032.00000 1562.00000
3220.00000 1557.00000
3732.00000 1900.00000
3432.00000 1410.00000
2101.00000 2076.00000
2229.00000 2093.00000
2343.00000 2150.00000
2438.00000 2236.00000
2550.00000 2300.00000
2671.00000 2347.00000
2795.00000 2382.00000
2921.00000 2410.00000
3050.00000 2417.00000
3177.00000 2398.00000
3296.00000 2350.00000
3409.00000 2287.00000
3510.00000 2207.00000
3602.00000 2117.00000
3684.00000 2017.00000
IMAGE=IMG_2585Artibeus_jamaicensis_LSUMZ4847_Lat.JPG
ID=80 
SCALE=0.001456
LM=26
1661.00000 1816.00000
1715.00000 1785.00000
1780.00000 1689.00000
2331.00000 1564.00000
1889.00000 2048.00000
2098.00000 1833.00000
2935.00000 1664.00000
2968.00000 1584.00000
3142.00000 1576.00000
3650.00000 1909.00000
3383.00000 1449.00000
2011.00000 2072.00000
2137.00000 2092.00000
2255.00000 2135.00000
2354.00000 2214.00000
2466.00000 2273.00000
2584.00000 2319.00000
2706.00000 2353.00000
2830.00000 2378.00000
2957.00000 2382.00000
3082.00000 2365.00000
3202.00000 2325.00000
3315.00000 2266.00000
3421.00000 2198.00000
3521.00000 2119.00000
3604.00000 2024.00000
IMAGE=IMG_2587Artibeus_jamaicensis_LSUMZ4848_Lat.JPG
ID=81 
SCALE=0.001457
LM=26
1715.00000 1699.00000
1764.00000 1683.00000
1826.00000 1588.00000
2402.00000 1552.00000
1914.00000 1964.00000
2145.00000 1770.00000
2985.00000 1681.00000
2994.00000 1594.00000
3169.00000 1594.00000
3658.00000 1940.00000
3393.00000 1475.00000
2033.00000 2002.00000
2157.00000 2032.00000
2263.00000 2096.00000
2362.00000 2177.00000
2466.00000 2250.00000
2584.00000 2295.00000
2704.00000 2337.00000
2826.00000 2373.00000
2953.00000 2387.00000
3080.00000 2379.00000
3204.00000 2350.00000
3319.00000 2299.00000
3426.00000 2230.00000
3523.00000 2148.00000
3607.00000 2053.00000
IMAGE=IMG_2589Artibeus_jamaicensis_LSUMZ4850_Lat.JPG
ID=82 
SCALE=0.001459
LM=26
1706.00000 1648.00000
1762.00000 1619.00000
1836.00000 1539.00000
2417.00000 1463.00000
1889.00000 1896.00000
2129.00000 1704.00000
2976.00000 1578.00000
3017.00000 1510.00000
3182.00000 1506.00000
3660.00000 1862.00000
3456.00000 1388.00000
2008.00000 1929.00000
2132.00000 1956.00000
2250.00000 2001.00000
2346.00000 2084.00000
2447.00000 2159.00000
2565.00000 2207.00000
2686.00000 2243.00000
2811.00000 2268.00000
2937.00000 2285.00000
3063.00000 2277.00000
3186.00000 2249.00000
3304.00000 2204.00000
3415.00000 2143.00000
3516.00000 2066.00000
3609.00000 1978.00000
IMAGE=IMG_2591Artibeus_jamaicensis_LSUMZ4851_Lat.JPG
ID=83 
SCALE=0.001457
LM=26
1747.00000 1746.00000
1797.00000 1710.00000
1862.00000 1625.00000
2444.00000 1539.00000
1953.00000 1966.00000
2195.00000 1786.00000
3023.00000 1631.00000
3038.00000 1553.00000
3200.00000 1551.00000
3723.00000 1841.00000
3422.00000 1408.00000
2074.00000 2005.00000
2201.00000 2035.00000
2315.00000 2094.00000
2413.00000 2180.00000
2525.00000 2245.00000
2647.00000 2289.00000
2773.00000 2322.00000
2902.00000 2344.00000
3032.00000 2350.00000
3160.00000 2331.00000
3281.00000 2284.00000
3395.00000 2223.00000
3503.00000 2150.00000
3602.00000 2066.00000
3684.00000 1965.00000
IMAGE=IMG_2593Artibeus_jamaicensis_LSUMZ8279_Lat.JPG
ID=84 
SCALE=0.001446
LM=26
1684.00000 1685.00000
1750.00000 1660.00000
1823.00000 1560.00000
2403.00000 1490.00000
1900.00000 1942.00000
2125.00000 1741.00000
2974.00000 1586.00000
2997.00000 1525.00000
3174.00000 1522.00000
3684.00000 1900.00000
3426.00000 1405.00000
2023.00000 1977.00000
2144.00000 2016.00000
2251.00000 2082.00000
2346.00000 2168.00000
2453.00000 2237.00000
2575.00000 2271.00000
2701.00000 2293.00000
2827.00000 2313.00000
2954.00000 2325.00000
3082.00000 2322.00000
3206.00000 2291.00000
3323.00000 2240.00000
3430.00000 2172.00000
3533.00000 2096.00000
3629.00000 2013.00000
IMAGE=IMG_2595Artibeus_jamaicensis_LSUMZ8283_Lat.JPG
ID=85 
SCALE=0.001456
LM=26
1711.00000 1642.00000
1748.00000 1611.00000
1817.00000 1520.00000
2413.00000 1469.00000
1918.00000 1874.00000
2156.00000 1699.00000
3003.00000 1572.00000
3007.00000 1499.00000
3191.00000 1492.00000
3705.00000 1865.00000
3459.00000 1373.00000
2038.00000 1918.00000
2165.00000 1948.00000
2280.00000 2010.00000
2374.00000 2101.00000
2479.00000 2178.00000
2598.00000 2234.00000
2722.00000 2276.00000
2849.00000 2306.00000
2979.00000 2321.00000
3109.00000 2309.00000
3233.00000 2271.00000
3353.00000 2217.00000
3467.00000 2153.00000
3573.00000 2077.00000
3666.00000 1985.00000
IMAGE=IMG_2599Artibeus_jamaicensis_LSUMZ8263_Lat.JPG
ID=86 
SCALE=0.001448
LM=26
1680.00000 1744.00000
1733.00000 1722.00000
1795.00000 1627.00000
2376.00000 1529.00000
1904.00000 1962.00000
2120.00000 1772.00000
2964.00000 1629.00000
2974.00000 1543.00000
3148.00000 1541.00000
3613.00000 1872.00000
3380.00000 1408.00000
2021.00000 1994.00000
2143.00000 2016.00000
2254.00000 2066.00000
2347.00000 2149.00000
2449.00000 2218.00000
2564.00000 2262.00000
2684.00000 2294.00000
2807.00000 2312.00000
2930.00000 2325.00000
3053.00000 2311.00000
3172.00000 2277.00000
3284.00000 2225.00000
3387.00000 2157.00000
3485.00000 2081.00000
3564.00000 1985.00000
IMAGE=IMG_2601Artibeus_jamaicensis_LSUMZ8264_Lat.JPG
ID=87 
SCALE=0.001447
LM=26
1723.00000 1662.00000
1782.00000 1662.00000
1844.00000 1580.00000
2448.00000 1523.00000
1910.00000 1905.00000
2161.00000 1772.00000
3066.00000 1670.00000
3054.00000 1582.00000
3230.00000 1581.00000
3744.00000 1935.00000
3496.00000 1449.00000
2033.00000 1954.00000
2159.00000 1994.00000
2284.00000 2036.00000
2382.00000 2125.00000
2487.00000 2204.00000
2608.00000 2257.00000
2732.00000 2304.00000
2858.00000 2344.00000
2988.00000 2366.00000
3120.00000 2368.00000
3249.00000 2340.00000
3372.00000 2292.00000
3487.00000 2226.00000
3593.00000 2147.00000
3687.00000 2054.00000
IMAGE=IMG_2603Artibeus_jamaicensis_LSUMZ8268_Lat.JPG
ID=88 
SCALE=0.001455
LM=26
1719.00000 1634.00000
1770.00000 1605.00000
1860.00000 1525.00000
2487.00000 1531.00000
1902.00000 1915.00000
2165.00000 1768.00000
3026.00000 1678.00000
3074.00000 1603.00000
3230.00000 1599.00000
3738.00000 1968.00000
3507.00000 1470.00000
2031.00000 1959.00000
2158.00000 1995.00000
2280.00000 2041.00000
2376.00000 2130.00000
2476.00000 2215.00000
2591.00000 2279.00000
2716.00000 2319.00000
2843.00000 2352.00000
2973.00000 2374.00000
3104.00000 2372.00000
3233.00000 2345.00000
3357.00000 2303.00000
3471.00000 2238.00000
3579.00000 2162.00000
3681.00000 2080.00000
IMAGE=IMG_2605Artibeus_jamaicensis_LSUMZ8269_Lat.JPG
ID=89 
SCALE=0.001465
LM=26
1735.00000 1662.00000
1786.00000 1658.00000
1856.00000 1562.00000
2440.00000 1486.00000
1924.00000 1913.00000
2168.00000 1730.00000
3019.00000 1574.00000
3032.00000 1509.00000
3192.00000 1510.00000
3697.00000 1851.00000
3438.00000 1393.00000
2046.00000 1951.00000
2174.00000 1974.00000
2295.00000 2021.00000
2383.00000 2112.00000
2488.00000 2188.00000
2606.00000 2241.00000
2731.00000 2277.00000
2859.00000 2298.00000
2987.00000 2313.00000
3117.00000 2305.00000
3241.00000 2267.00000
3362.00000 2222.00000
3473.00000 2153.00000
3571.00000 2068.00000
3660.00000 1975.00000
IMAGE=IMG_2608Artibeus_jamaicensis_LSUMZ8271_Lat.JPG
ID=90 
SCALE=0.001460
LM=26
1721.00000 1701.00000
1778.00000 1675.00000
1862.00000 1590.00000
2462.00000 1541.00000
1910.00000 1946.00000
2166.00000 1788.00000
3037.00000 1656.00000
3062.00000 1578.00000
3235.00000 1578.00000
3732.00000 1935.00000
3493.00000 1477.00000
2035.00000 1986.00000
2164.00000 2021.00000
2284.00000 2078.00000
2369.00000 2180.00000
2464.00000 2272.00000
2587.00000 2322.00000
2717.00000 2354.00000
2849.00000 2378.00000
2982.00000 2391.00000
3115.00000 2385.00000
3246.00000 2357.00000
3369.00000 2304.00000
3481.00000 2232.00000
3588.00000 2151.00000
3683.00000 2057.00000
IMAGE=IMG_2610Artibeus_jamaicensis_LSUMZ8273_Lat.JPG
ID=91 
SCALE=0.001460
LM=26
1645.00000 1679.00000
1706.00000 1660.00000
1772.00000 1570.00000
2390.00000 1482.00000
1832.00000 1925.00000
2077.00000 1742.00000
2986.00000 1625.00000
2982.00000 1537.00000
3150.00000 1537.00000
3664.00000 1859.00000
3413.00000 1408.00000
1960.00000 1963.00000
2090.00000 1993.00000
2215.00000 2037.00000
2319.00000 2120.00000
2426.00000 2198.00000
2548.00000 2251.00000
2674.00000 2293.00000
2806.00000 2316.00000
2938.00000 2331.00000
3071.00000 2320.00000
3200.00000 2291.00000
3323.00000 2239.00000
3439.00000 2173.00000
3539.00000 2086.00000
3626.00000 1985.00000
IMAGE=IMG_2612Artibeus_jamaicensis_LSUMZ8274_Lat.JPG
ID=92 
SCALE=0.001446
LM=26
1821.00000 1751.00000
1871.00000 1728.00000
1943.00000 1658.00000
2501.00000 1590.00000
2041.00000 1977.00000
2258.00000 1822.00000
3111.00000 1673.00000
3103.00000 1574.00000
3253.00000 1570.00000
3701.00000 1827.00000
3471.00000 1424.00000
2163.00000 2001.00000
2284.00000 2017.00000
2402.00000 2050.00000
2503.00000 2118.00000
2601.00000 2191.00000
2711.00000 2244.00000
2827.00000 2286.00000
2946.00000 2316.00000
3067.00000 2321.00000
3187.00000 2296.00000
3298.00000 2244.00000
3405.00000 2186.00000
3510.00000 2121.00000
3602.00000 2041.00000
3669.00000 1939.00000
IMAGE=IMG_2614Artibeus_lituratus_LSUMZ37529_Lat.JPG
ID=93 
SCALE=0.001783
LM=26
1813.00000 1818.00000
1856.00000 1788.00000
1916.00000 1707.00000
2438.00000 1605.00000
2041.00000 2007.00000
2214.00000 1842.00000
2982.00000 1626.00000
3000.00000 1558.00000
3145.00000 1538.00000
3633.00000 1798.00000
3358.00000 1381.00000
2158.00000 2013.00000
2273.00000 2032.00000
2382.00000 2075.00000
2476.00000 2144.00000
2578.00000 2202.00000
2686.00000 2247.00000
2797.00000 2283.00000
2913.00000 2298.00000
3030.00000 2289.00000
3143.00000 2261.00000
3249.00000 2210.00000
3352.00000 2155.00000
3445.00000 2084.00000
3532.00000 2004.00000
3601.00000 1911.00000
IMAGE=IMG_2616Artibeus_lituratus_LSUMZ37530_Lat.JPG
ID=94 
SCALE=0.001790
LM=26
1782.00000 1699.00000
1824.00000 1675.00000
1897.00000 1596.00000
2448.00000 1568.00000
1986.00000 1942.00000
2208.00000 1816.00000
3048.00000 1689.00000
3060.00000 1617.00000
3183.00000 1615.00000
3662.00000 1840.00000
3415.00000 1445.00000
2108.00000 1975.00000
2229.00000 2000.00000
2348.00000 2031.00000
2444.00000 2107.00000
2538.00000 2185.00000
2650.00000 2236.00000
2767.00000 2278.00000
2885.00000 2314.00000
3008.00000 2323.00000
3131.00000 2313.00000
3248.00000 2274.00000
3352.00000 2208.00000
3450.00000 2132.00000
3547.00000 2055.00000
3621.00000 1957.00000
IMAGE=IMG_2618Artibeus_lituratus_LSUMZ37531_Lat.JPG
ID=95 
SCALE=0.001764
LM=26
1809.00000 1744.00000
1844.00000 1712.00000
1912.00000 1644.00000
2436.00000 1553.00000
2033.00000 1981.00000
2218.00000 1822.00000
3039.00000 1636.00000
3019.00000 1545.00000
3140.00000 1535.00000
3641.00000 1798.00000
3380.00000 1395.00000
2150.00000 2010.00000
2266.00000 2027.00000
2377.00000 2063.00000
2475.00000 2126.00000
2574.00000 2187.00000
2681.00000 2233.00000
2796.00000 2254.00000
2912.00000 2270.00000
3027.00000 2268.00000
3142.00000 2246.00000
3254.00000 2212.00000
3354.00000 2152.00000
3447.00000 2082.00000
3531.00000 2000.00000
3600.00000 1907.00000
IMAGE=IMG_2620Artibeus_lituratus_LSUMZ37532_Lat.JPG
ID=96 
SCALE=0.001807
LM=26
1772.00000 1763.00000
1813.00000 1736.00000
1885.00000 1666.00000
2405.00000 1586.00000
1963.00000 1964.00000
2166.00000 1839.00000
2988.00000 1699.00000
2980.00000 1611.00000
3116.00000 1603.00000
3594.00000 1864.00000
3368.00000 1457.00000
2075.00000 2002.00000
2188.00000 2032.00000
2300.00000 2067.00000
2391.00000 2141.00000
2490.00000 2205.00000
2599.00000 2250.00000
2710.00000 2289.00000
2825.00000 2312.00000
2943.00000 2315.00000
3059.00000 2296.00000
3169.00000 2255.00000
3274.00000 2200.00000
3371.00000 2134.00000
3456.00000 2053.00000
3532.00000 1963.00000
IMAGE=IMG_2622Artibeus_lituratus_LSUMZ37533_Lat.JPG
ID=97 
SCALE=0.001771
LM=26
1842.00000 1701.00000
1881.00000 1654.00000
1959.00000 1586.00000
2507.00000 1504.00000
2052.00000 1927.00000
2261.00000 1792.00000
3126.00000 1638.00000
3132.00000 1570.00000
3276.00000 1567.00000
3705.00000 1880.00000
3504.00000 1422.00000
2169.00000 1959.00000
2288.00000 1979.00000
2403.00000 2013.00000
2492.00000 2093.00000
2587.00000 2165.00000
2693.00000 2224.00000
2805.00000 2269.00000
2923.00000 2296.00000
3043.00000 2304.00000
3163.00000 2296.00000
3281.00000 2270.00000
3395.00000 2231.00000
3499.00000 2169.00000
3588.00000 2087.00000
3663.00000 1992.00000
IMAGE=IMG_2624Artibeus_lituratus_LSUMZ37534_Lat.JPG
ID=98 
SCALE=0.001762
LM=26
1770.00000 1724.00000
1805.00000 1712.00000
1875.00000 1627.00000
2431.00000 1576.00000
1969.00000 1942.00000
2176.00000 1791.00000
2976.00000 1705.00000
2986.00000 1631.00000
3127.00000 1626.00000
3611.00000 1900.00000
3360.00000 1481.00000
2088.00000 1969.00000
2206.00000 1996.00000
2309.00000 2053.00000
2397.00000 2136.00000
2496.00000 2206.00000
2604.00000 2261.00000
2716.00000 2304.00000
2834.00000 2334.00000
2954.00000 2342.00000
3075.00000 2333.00000
3191.00000 2300.00000
3300.00000 2247.00000
3398.00000 2176.00000
3496.00000 2104.00000
3577.00000 2017.00000
IMAGE=IMG_2626Artibeus_lituratus_LSUMZ37536_Lat.JPG
ID=99 
SCALE=0.001763
LM=26
1817.00000 1798.00000
1854.00000 1771.00000
1922.00000 1697.00000
2448.00000 1623.00000
2025.00000 2003.00000
2218.00000 1859.00000
2982.00000 1705.00000
3015.00000 1623.00000
3144.00000 1615.00000
3601.00000 1869.00000
3350.00000 1457.00000
2142.00000 2034.00000
2257.00000 2058.00000
2370.00000 2087.00000
2460.00000 2153.00000
2544.00000 2233.00000
2656.00000 2266.00000
2767.00000 2300.00000
2882.00000 2321.00000
2997.00000 2338.00000
3112.00000 2324.00000
3220.00000 2282.00000
3319.00000 2220.00000
3409.00000 2146.00000
3492.00000 2064.00000
3573.00000 1981.00000
IMAGE=IMG_2628Artibeus_lituratus_LSUMZ37538_Lat.JPG
ID=100 
SCALE=0.001763
LM=26
1801.00000 1705.00000
1844.00000 1693.00000
1912.00000 1599.00000
2446.00000 1518.00000
1996.00000 1933.00000
2218.00000 1769.00000
3031.00000 1596.00000
3021.00000 1508.00000
3159.00000 1506.00000
3654.00000 1802.00000
3395.00000 1395.00000
2117.00000 1957.00000
2236.00000 1984.00000
2355.00000 2006.00000
2458.00000 2069.00000
2547.00000 2152.00000
2655.00000 2207.00000
2769.00000 2251.00000
2888.00000 2273.00000
3010.00000 2276.00000
3130.00000 2256.00000
3244.00000 2214.00000
3352.00000 2158.00000
3450.00000 2086.00000
3541.00000 2006.00000
3621.00000 1914.00000
IMAGE=IMG_2630Artibeus_lituratus_LSUMZ37539_Lat.JPG
ID=101 
SCALE=0.001762
LM=26
1702.00000 1716.00000
1747.00000 1679.00000
1819.00000 1607.00000
2360.00000 1541.00000
1912.00000 1931.00000
2111.00000 1765.00000
2916.00000 1631.00000
2926.00000 1545.00000
3063.00000 1539.00000
3510.00000 1790.00000
3268.00000 1377.00000
2031.00000 1965.00000
2147.00000 1997.00000
2255.00000 2049.00000
2348.00000 2125.00000
2447.00000 2194.00000
2555.00000 2247.00000
2668.00000 2289.00000
2787.00000 2306.00000
2907.00000 2299.00000
3025.00000 2274.00000
3139.00000 2233.00000
3239.00000 2166.00000
3330.00000 2088.00000
3419.00000 2005.00000
3484.00000 1905.00000
IMAGE=IMG_2632Artibeus_lituratus_LSUMZ37540_Lat.JPG
ID=102 
SCALE=0.001743
LM=26
1795.00000 1785.00000
1846.00000 1736.00000
1918.00000 1662.00000
2458.00000 1547.00000
2017.00000 1984.00000
2228.00000 1818.00000
3054.00000 1654.00000
3033.00000 1560.00000
3187.00000 1557.00000
3671.00000 1813.00000
3413.00000 1428.00000
2141.00000 2003.00000
2263.00000 2026.00000
2375.00000 2078.00000
2474.00000 2152.00000
2578.00000 2219.00000
2694.00000 2263.00000
2812.00000 2298.00000
2933.00000 2323.00000
3057.00000 2328.00000
3178.00000 2307.00000
3294.00000 2262.00000
3404.00000 2206.00000
3504.00000 2133.00000
3589.00000 2043.00000
3651.00000 1937.00000
IMAGE=IMG_2634Artibeus_lituratus_LSUMZ37542_Lat.JPG
ID=103 
SCALE=0.001762
LM=26
1807.00000 1718.00000
1836.00000 1658.00000
1920.00000 1576.00000
2446.00000 1500.00000
2027.00000 1911.00000
2240.00000 1751.00000
3029.00000 1596.00000
3023.00000 1514.00000
3165.00000 1508.00000
3633.00000 1800.00000
3370.00000 1375.00000
2143.00000 1936.00000
2261.00000 1961.00000
2374.00000 1996.00000
2457.00000 2081.00000
2553.00000 2151.00000
2661.00000 2204.00000
2773.00000 2246.00000
2890.00000 2272.00000
3009.00000 2283.00000
3127.00000 2266.00000
3240.00000 2225.00000
3346.00000 2169.00000
3438.00000 2093.00000
3524.00000 2010.00000
3595.00000 1914.00000
IMAGE=IMG_2636Artibeus_lituratus_LSUMZ37543_Lat.JPG
ID=104 
SCALE=0.001760
LM=26
1647.00000 1740.00000
1690.00000 1714.00000
1770.00000 1638.00000
2290.00000 1529.00000
1846.00000 1976.00000
2077.00000 1795.00000
2877.00000 1640.00000
2892.00000 1572.00000
3033.00000 1567.00000
3496.00000 1824.00000
3243.00000 1411.00000
1967.00000 1997.00000
2086.00000 2021.00000
2197.00000 2064.00000
2293.00000 2138.00000
2395.00000 2202.00000
2508.00000 2244.00000
2622.00000 2284.00000
2741.00000 2304.00000
2861.00000 2311.00000
2979.00000 2284.00000
3090.00000 2238.00000
3195.00000 2179.00000
3296.00000 2112.00000
3386.00000 2032.00000
3465.00000 1941.00000
IMAGE=IMG_2638Artibeus_lituratus_LSUMZ37544_Lat.JPG
ID=105 
SCALE=0.001792
LM=26
1807.00000 1746.00000
1838.00000 1716.00000
1904.00000 1627.00000
2419.00000 1535.00000
2021.00000 1952.00000
2210.00000 1786.00000
2966.00000 1597.00000
2980.00000 1512.00000
3113.00000 1506.00000
3600.00000 1773.00000
3321.00000 1360.00000
2138.00000 1976.00000
2253.00000 2004.00000
2361.00000 2053.00000
2454.00000 2126.00000
2555.00000 2186.00000
2663.00000 2235.00000
2775.00000 2271.00000
2893.00000 2284.00000
3011.00000 2280.00000
3128.00000 2262.00000
3238.00000 2218.00000
3337.00000 2153.00000
3422.00000 2071.00000
3502.00000 1984.00000
3568.00000 1886.00000
IMAGE=IMG_2640Artibeus_lituratus_LSUMZ37545_Lat.JPG
ID=106 
SCALE=0.001812
LM=26
1914.00000 1672.00000
1955.00000 1640.00000
2017.00000 1551.00000
2565.00000 1479.00000
2107.00000 1886.00000
2314.00000 1727.00000
3120.00000 1619.00000
3142.00000 1553.00000
3276.00000 1553.00000
3728.00000 1879.00000
3532.00000 1434.00000
2219.00000 1928.00000
2333.00000 1963.00000
2444.00000 2005.00000
2534.00000 2083.00000
2631.00000 2152.00000
2734.00000 2212.00000
2841.00000 2266.00000
2957.00000 2296.00000
3075.00000 2307.00000
3194.00000 2299.00000
3307.00000 2261.00000
3418.00000 2214.00000
3519.00000 2151.00000
3618.00000 2084.00000
3696.00000 1994.00000
IMAGE=IMG_2642Artibeus_lituratus_LSUMZ37546_Lat.JPG
ID=107 
SCALE=0.001778
LM=26
1848.00000 1783.00000
1883.00000 1757.00000
1947.00000 1681.00000
2479.00000 1599.00000
2039.00000 1979.00000
2270.00000 1846.00000
3037.00000 1675.00000
3030.00000 1603.00000
3158.00000 1588.00000
3641.00000 1835.00000
3387.00000 1459.00000
2158.00000 2006.00000
2278.00000 2025.00000
2392.00000 2065.00000
2477.00000 2150.00000
2571.00000 2226.00000
2677.00000 2285.00000
2792.00000 2324.00000
2911.00000 2345.00000
3032.00000 2342.00000
3151.00000 2322.00000
3264.00000 2280.00000
3367.00000 2218.00000
3460.00000 2139.00000
3544.00000 2052.00000
3612.00000 1953.00000
IMAGE=IMG_2644Artibeus_lituratus_LSUMZ37547_Lat.JPG
ID=108 
SCALE=0.001782
LM=26
1780.00000 1703.00000
1824.00000 1687.00000
1902.00000 1613.00000
2434.00000 1553.00000
1971.00000 1935.00000
2179.00000 1804.00000
2990.00000 1683.00000
2988.00000 1611.00000
3124.00000 1611.00000
3547.00000 1913.00000
3348.00000 1503.00000
2083.00000 1971.00000
2193.00000 2003.00000
2299.00000 2047.00000
2386.00000 2120.00000
2475.00000 2192.00000
2576.00000 2248.00000
2683.00000 2288.00000
2795.00000 2315.00000
2909.00000 2327.00000
3023.00000 2315.00000
3135.00000 2286.00000
3240.00000 2240.00000
3338.00000 2179.00000
3425.00000 2105.00000
3496.00000 2014.00000
IMAGE=IMG_2646Artibeus_lituratus_LSUMZ37549_Lat.JPG
ID=109 
SCALE=0.001763
LM=26
1844.00000 1744.00000
1881.00000 1699.00000
1953.00000 1633.00000
2450.00000 1545.00000
2039.00000 1944.00000
2237.00000 1772.00000
2968.00000 1609.00000
3017.00000 1526.00000
3152.00000 1522.00000
3569.00000 1824.00000
3329.00000 1409.00000
2152.00000 1960.00000
2265.00000 1976.00000
2375.00000 2006.00000
2448.00000 2091.00000
2536.00000 2161.00000
2637.00000 2214.00000
2744.00000 2253.00000
2856.00000 2276.00000
2970.00000 2276.00000
3083.00000 2260.00000
3190.00000 2222.00000
3290.00000 2167.00000
3380.00000 2098.00000
3463.00000 2019.00000
3537.00000 1933.00000
IMAGE=IMG_2648Artibeus_lituratus_LSUMZ37550_Lat.JPG
ID=110 
SCALE=0.001748
LM=26
1747.00000 1732.00000
1795.00000 1689.00000
1877.00000 1615.00000
2423.00000 1527.00000
1969.00000 1958.00000
2197.00000 1785.00000
3019.00000 1611.00000
3007.00000 1521.00000
3148.00000 1521.00000
3622.00000 1735.00000
3341.00000 1366.00000
2094.00000 1979.00000
2215.00000 1994.00000
2331.00000 2027.00000
2430.00000 2097.00000
2534.00000 2160.00000
2648.00000 2204.00000
2766.00000 2235.00000
2888.00000 2246.00000
3010.00000 2246.00000
3130.00000 2227.00000
3243.00000 2181.00000
3350.00000 2123.00000
3443.00000 2046.00000
3524.00000 1955.00000
3592.00000 1854.00000
IMAGE=IMG_2650Artibeus_lituratus_LSUMZ37552_Lat.JPG
ID=111 
SCALE=0.001776
LM=26
1836.00000 1769.00000
1871.00000 1746.00000
1938.00000 1673.00000
2460.00000 1578.00000
2080.00000 1977.00000
2254.00000 1834.00000
3058.00000 1668.00000
3031.00000 1568.00000
3163.00000 1558.00000
3635.00000 1800.00000
3385.00000 1391.00000
2197.00000 1991.00000
2311.00000 2004.00000
2420.00000 2037.00000
2515.00000 2101.00000
2615.00000 2159.00000
2720.00000 2206.00000
2828.00000 2243.00000
2941.00000 2263.00000
3056.00000 2272.00000
3169.00000 2256.00000
3277.00000 2218.00000
3378.00000 2162.00000
3464.00000 2087.00000
3543.00000 2004.00000
3611.00000 1911.00000
IMAGE=IMG_2652Artibeus_lituratus_LSUMZ37554_Lat.JPG
ID=112 
SCALE=0.001797
LM=26
1563.00000 1616.00000
1601.00000 1563.00000
1683.00000 1467.00000
2358.00000 1392.00000
1765.00000 1914.00000
2052.00000 1679.00000
3104.00000 1539.00000
3080.00000 1408.00000
3292.00000 1394.00000
3909.00000 1770.00000
3599.00000 1249.00000
1915.00000 1955.00000
2072.00000 1978.00000
2218.00000 2032.00000
2339.00000 2133.00000
2475.00000 2214.00000
2620.00000 2277.00000
2771.00000 2325.00000
2927.00000 2349.00000
3084.00000 2351.00000
3242.00000 2337.00000
3396.00000 2303.00000
3542.00000 2243.00000
3675.00000 2158.00000
3796.00000 2057.00000
3881.00000 1925.00000
IMAGE=IMG_2665Artibeus_obscurus_LSUMZ12232_Lat.JPG
ID=0 
SCALE=0.001248
LM=26
1496.00000 1713.00000
1532.00000 1660.00000
1623.00000 1583.00000
2319.00000 1464.00000
1736.00000 1972.00000
1985.00000 1740.00000
3056.00000 1583.00000
2993.00000 1467.00000
3198.00000 1473.00000
3810.00000 1716.00000
3452.00000 1297.00000
1891.00000 2001.00000
2047.00000 2021.00000
2193.00000 2072.00000
2319.00000 2167.00000
2450.00000 2252.00000
2595.00000 2313.00000
2746.00000 2357.00000
2901.00000 2384.00000
3058.00000 2386.00000
3210.00000 2350.00000
3357.00000 2293.00000
3497.00000 2221.00000
3620.00000 2126.00000
3724.00000 2008.00000
3799.00000 1872.00000
IMAGE=IMG_2667Artibeus_obscurus_LSUMZ12231_Lat.JPG
ID=1 
SCALE=0.001238
LM=26
1539.00000 1592.00000
1585.00000 1554.00000
1671.00000 1453.00000
2347.00000 1369.00000
1774.00000 1874.00000
2027.00000 1640.00000
3100.00000 1532.00000
3039.00000 1390.00000
3243.00000 1390.00000
3820.00000 1777.00000
3560.00000 1220.00000
1923.00000 1905.00000
2067.00000 1942.00000
2196.00000 2013.00000
2313.00000 2105.00000
2437.00000 2187.00000
2577.00000 2238.00000
2718.00000 2283.00000
2861.00000 2325.00000
3009.00000 2336.00000
3156.00000 2318.00000
3298.00000 2275.00000
3432.00000 2211.00000
3555.00000 2129.00000
3668.00000 2031.00000
3761.00000 1917.00000
IMAGE=IMG_2669Artibeus_obscurus_LSUMZ12229_Lat.JPG
ID=2 
SCALE=0.001230
LM=26
1550.00000 1746.00000
1605.00000 1709.00000
1682.00000 1606.00000
2393.00000 1538.00000
1793.00000 2040.00000
2063.00000 1791.00000
3150.00000 1680.00000
3143.00000 1551.00000
3345.00000 1543.00000
3932.00000 1931.00000
3646.00000 1365.00000
1944.00000 2067.00000
2096.00000 2091.00000
2240.00000 2137.00000
2367.00000 2223.00000
2497.00000 2304.00000
2639.00000 2362.00000
2784.00000 2414.00000
2929.00000 2462.00000
3081.00000 2481.00000
3234.00000 2465.00000
3379.00000 2416.00000
3520.00000 2357.00000
3654.00000 2282.00000
3775.00000 2189.00000
3872.00000 2071.00000
IMAGE=IMG_2671Artibeus_obscurus_LSUMZ12228_Lat.JPG
ID=3 
SCALE=0.001239
LM=26
1548.00000 1703.00000
1589.00000 1660.00000
1681.00000 1554.00000
2407.00000 1477.00000
1803.00000 1982.00000
2082.00000 1745.00000
3135.00000 1585.00000
3116.00000 1469.00000
3320.00000 1463.00000
3926.00000 1773.00000
3596.00000 1285.00000
1957.00000 2016.00000
2113.00000 2042.00000
2264.00000 2082.00000
2391.00000 2175.00000
2519.00000 2263.00000
2666.00000 2321.00000
2815.00000 2373.00000
2969.00000 2403.00000
3126.00000 2412.00000
3282.00000 2389.00000
3430.00000 2335.00000
3565.00000 2255.00000
3690.00000 2160.00000
3801.00000 2048.00000
3894.00000 1922.00000
IMAGE=IMG_2673Artibeus_obscurus_LSUMZ12226_Lat.JPG
ID=4 
SCALE=0.001238
LM=26
1531.00000 1691.00000
1590.00000 1675.00000
1669.00000 1585.00000
2346.00000 1490.00000
1759.00000 1961.00000
2066.00000 1744.00000
3046.00000 1593.00000
3010.00000 1493.00000
3200.00000 1485.00000
3747.00000 1813.00000
3448.00000 1321.00000
1896.00000 1977.00000
2038.00000 1991.00000
2176.00000 2022.00000
2288.00000 2110.00000
2408.00000 2185.00000
2539.00000 2241.00000
2672.00000 2294.00000
2812.00000 2320.00000
2954.00000 2332.00000
3096.00000 2323.00000
3231.00000 2277.00000
3361.00000 2217.00000
3479.00000 2137.00000
3586.00000 2043.00000
3689.00000 1945.00000
IMAGE=IMG_2675Artibeus_obscurus_LSUMZ12225_Lat.JPG
ID=5 
SCALE=0.001248
LM=26
1545.00000 1707.00000
1595.00000 1651.00000
1672.00000 1551.00000
2354.00000 1490.00000
1769.00000 1974.00000
2068.00000 1736.00000
3041.00000 1609.00000
3007.00000 1497.00000
3209.00000 1499.00000
3780.00000 1800.00000
3493.00000 1323.00000
1915.00000 2008.00000
2061.00000 2038.00000
2197.00000 2092.00000
2312.00000 2186.00000
2443.00000 2255.00000
2580.00000 2312.00000
2721.00000 2361.00000
2865.00000 2397.00000
3013.00000 2399.00000
3159.00000 2370.00000
3296.00000 2315.00000
3426.00000 2242.00000
3547.00000 2157.00000
3661.00000 2060.00000
3752.00000 1943.00000
IMAGE=IMG_2677Artibeus_obscurus_LSUMZ12224_Lat.JPG
ID=6 
SCALE=0.001248
LM=26
1542.00000 1673.00000
1588.00000 1645.00000
1662.00000 1525.00000
2334.00000 1437.00000
1774.00000 1948.00000
2038.00000 1677.00000
3080.00000 1561.00000
3043.00000 1443.00000
3261.00000 1445.00000
3829.00000 1803.00000
3534.00000 1283.00000
1925.00000 1979.00000
2073.00000 2012.00000
2208.00000 2081.00000
2333.00000 2167.00000
2463.00000 2244.00000
2601.00000 2307.00000
2742.00000 2363.00000
2890.00000 2399.00000
3041.00000 2410.00000
3191.00000 2386.00000
3334.00000 2337.00000
3465.00000 2260.00000
3592.00000 2176.00000
3701.00000 2072.00000
3793.00000 1951.00000
IMAGE=IMG_2679Artibeus_obscurus_LSUMZ12223_Lat.JPG
ID=7 
SCALE=0.001239
LM=26
1500.00000 1670.00000
1550.00000 1633.00000
1613.00000 1535.00000
2269.00000 1482.00000
1706.00000 1945.00000
1986.00000 1736.00000
2954.00000 1596.00000
2912.00000 1498.00000
3107.00000 1495.00000
3718.00000 1848.00000
3369.00000 1355.00000
1850.00000 1977.00000
1997.00000 2005.00000
2135.00000 2063.00000
2243.00000 2166.00000
2361.00000 2256.00000
2502.00000 2306.00000
2643.00000 2357.00000
2785.00000 2407.00000
2932.00000 2428.00000
3082.00000 2414.00000
3222.00000 2360.00000
3355.00000 2291.00000
3480.00000 2207.00000
3594.00000 2110.00000
3687.00000 1993.00000
IMAGE=IMG_2681Artibeus_obscurus_LSUMZ12230_Lat.JPG
ID=8 
SCALE=0.001238
LM=26
1545.00000 1690.00000
1603.00000 1646.00000
1679.00000 1536.00000
2374.00000 1481.00000
1772.00000 1958.00000
2068.00000 1732.00000
3113.00000 1606.00000
3078.00000 1478.00000
3241.00000 1479.00000
3846.00000 1873.00000
3555.00000 1319.00000
1923.00000 1984.00000
2071.00000 2012.00000
2206.00000 2073.00000
2314.00000 2177.00000
2434.00000 2267.00000
2576.00000 2318.00000
2720.00000 2361.00000
2865.00000 2401.00000
3014.00000 2422.00000
3163.00000 2411.00000
3306.00000 2364.00000
3442.00000 2300.00000
3567.00000 2217.00000
3683.00000 2121.00000
3785.00000 2010.00000
IMAGE=IMG_2683Artibeus_obscurus_LSUMZ12233_Lat.JPG
ID=9 
SCALE=0.001240
LM=26
1656.00000 1709.00000
1695.00000 1664.00000
1772.00000 1569.00000
2452.00000 1466.00000
1851.00000 1984.00000
2149.00000 1748.00000
3218.00000 1609.00000
3134.00000 1492.00000
3335.00000 1482.00000
3914.00000 1794.00000
3610.00000 1302.00000
2003.00000 2024.00000
2156.00000 2048.00000
2302.00000 2093.00000
2418.00000 2192.00000
2544.00000 2281.00000
2682.00000 2347.00000
2831.00000 2389.00000
2981.00000 2423.00000
3136.00000 2424.00000
3288.00000 2400.00000
3434.00000 2350.00000
3569.00000 2277.00000
3693.00000 2186.00000
3799.00000 2074.00000
3880.00000 1944.00000
IMAGE=IMG_2685Artibeus_obscurus_LSUMZ8893_Lat.JPG
ID=10 
SCALE=0.001240
LM=26
1584.00000 1709.00000
1624.00000 1664.00000
1703.00000 1569.00000
2325.00000 1461.00000
1804.00000 1953.00000
2060.00000 1738.00000
2994.00000 1612.00000
2991.00000 1511.00000
3187.00000 1503.00000
3824.00000 1860.00000
3488.00000 1363.00000
1951.00000 1982.00000
2097.00000 2018.00000
2221.00000 2097.00000
2326.00000 2206.00000
2454.00000 2285.00000
2591.00000 2348.00000
2733.00000 2400.00000
2879.00000 2435.00000
3029.00000 2447.00000
3177.00000 2422.00000
3322.00000 2380.00000
3458.00000 2316.00000
3580.00000 2229.00000
3689.00000 2125.00000
3776.00000 2002.00000
IMAGE=IMG_2687Artibeus_obscurus_LSUMZ12532_Lat.JPG
ID=11 
SCALE=0.001248
LM=26
1461.00000 1667.00000
1487.00000 1632.00000
1554.00000 1518.00000
2240.00000 1414.00000
1685.00000 1923.00000
1916.00000 1694.00000
3008.00000 1591.00000
2938.00000 1460.00000
3153.00000 1460.00000
3726.00000 1806.00000
3453.00000 1263.00000
1829.00000 1959.00000
1974.00000 1988.00000
2110.00000 2043.00000
2231.00000 2126.00000
2352.00000 2210.00000
2487.00000 2265.00000
2629.00000 2304.00000
2774.00000 2331.00000
2921.00000 2337.00000
3067.00000 2324.00000
3208.00000 2281.00000
3345.00000 2227.00000
3469.00000 2147.00000
3582.00000 2053.00000
3684.00000 1946.00000
IMAGE=IMG_2689Artibeus_obscurus_LSUMZ12214_Lat.JPG
ID=12 
SCALE=0.001267
LM=26
1577.00000 1623.00000
1603.00000 1591.00000
1702.00000 1492.00000
2397.00000 1423.00000
1769.00000 1900.00000
2069.00000 1673.00000
3141.00000 1561.00000
3098.00000 1444.00000
3267.00000 1443.00000
3779.00000 1827.00000
3537.00000 1315.00000
1913.00000 1932.00000
2056.00000 1959.00000
2192.00000 2012.00000
2299.00000 2111.00000
2416.00000 2197.00000
2551.00000 2252.00000
2690.00000 2299.00000
2831.00000 2331.00000
2977.00000 2341.00000
3123.00000 2331.00000
3265.00000 2300.00000
3401.00000 2245.00000
3525.00000 2168.00000
3638.00000 2076.00000
3730.00000 1963.00000
IMAGE=IMG_2691Artibeus_obscurus_LSUMZ12216_Lat.JPG
ID=13 
SCALE=0.001267
LM=26
1595.00000 1741.00000
1656.00000 1717.00000
1730.00000 1612.00000
2417.00000 1503.00000
1841.00000 1971.00000
2121.00000 1738.00000
3128.00000 1598.00000
3113.00000 1513.00000
3298.00000 1514.00000
3848.00000 1852.00000
3589.00000 1374.00000
1981.00000 2000.00000
2121.00000 2033.00000
2256.00000 2082.00000
2374.00000 2163.00000
2495.00000 2240.00000
2625.00000 2299.00000
2763.00000 2340.00000
2904.00000 2369.00000
3048.00000 2375.00000
3191.00000 2365.00000
3325.00000 2315.00000
3454.00000 2252.00000
3575.00000 2175.00000
3685.00000 2082.00000
3785.00000 1979.00000
IMAGE=IMG_2693Artibeus_obscurus_LSUMZ12217_Lat.JPG
ID=14 
SCALE=0.001247
LM=26
1576.00000 1757.00000
1624.00000 1712.00000
1687.00000 1612.00000
2364.00000 1477.00000
1822.00000 1982.00000
2071.00000 1754.00000
2999.00000 1588.00000
2996.00000 1502.00000
3192.00000 1495.00000
3758.00000 1799.00000
3475.00000 1345.00000
1963.00000 2014.00000
2105.00000 2034.00000
2240.00000 2079.00000
2349.00000 2170.00000
2468.00000 2250.00000
2601.00000 2303.00000
2739.00000 2342.00000
2879.00000 2373.00000
3022.00000 2377.00000
3163.00000 2353.00000
3294.00000 2299.00000
3419.00000 2228.00000
3535.00000 2145.00000
3645.00000 2053.00000
3726.00000 1937.00000
IMAGE=IMG_2695Artibeus_obscurus_LSUMZ12218_Lat.JPG
ID=15 
SCALE=0.001266
LM=26
1627.00000 1723.00000
1677.00000 1704.00000
1756.00000 1598.00000
2462.00000 1535.00000
1859.00000 1998.00000
2153.00000 1791.00000
3150.00000 1629.00000
3121.00000 1538.00000
3333.00000 1535.00000
3916.00000 1857.00000
3594.00000 1395.00000
2003.00000 2031.00000
2152.00000 2059.00000
2292.00000 2114.00000
2407.00000 2211.00000
2535.00000 2292.00000
2676.00000 2347.00000
2821.00000 2390.00000
2969.00000 2421.00000
3119.00000 2434.00000
3269.00000 2421.00000
3414.00000 2377.00000
3548.00000 2309.00000
3672.00000 2223.00000
3782.00000 2118.00000
3876.00000 2002.00000
IMAGE=IMG_2697Artibeus_obscurus_LSUMZ19123_Lat.JPG
ID=16 
SCALE=0.001257
LM=26
1576.00000 1731.00000
1624.00000 1680.00000
1703.00000 1575.00000
2399.00000 1495.00000
1841.00000 2021.00000
2092.00000 1760.00000
3134.00000 1633.00000
3094.00000 1522.00000
3300.00000 1519.00000
3879.00000 1852.00000
3575.00000 1363.00000
1993.00000 2047.00000
2143.00000 2075.00000
2280.00000 2137.00000
2399.00000 2231.00000
2522.00000 2321.00000
2658.00000 2389.00000
2803.00000 2434.00000
2953.00000 2459.00000
3105.00000 2468.00000
3255.00000 2448.00000
3400.00000 2403.00000
3534.00000 2332.00000
3652.00000 2238.00000
3753.00000 2124.00000
3833.00000 1996.00000
IMAGE=IMG_2700Artibeus_obscurus_LSUMZ19125_Lat.JPG
ID=17 
SCALE=0.001277
LM=26
1696.00000 1722.00000
1746.00000 1670.00000
1833.00000 1550.00000
2557.00000 1492.00000
1961.00000 1998.00000
2222.00000 1752.00000
3273.00000 1623.00000
3238.00000 1507.00000
3433.00000 1507.00000
4003.00000 1830.00000
3698.00000 1334.00000
2108.00000 2027.00000
2253.00000 2062.00000
2397.00000 2105.00000
2520.00000 2185.00000
2633.00000 2281.00000
2774.00000 2332.00000
2916.00000 2379.00000
3062.00000 2405.00000
3212.00000 2412.00000
3360.00000 2393.00000
3501.00000 2347.00000
3636.00000 2281.00000
3761.00000 2200.00000
3865.00000 2092.00000
3955.00000 1973.00000
IMAGE=IMG_2702Artibeus_obscurus_LSUMZ19126_Lat.JPG
ID=18 
SCALE=0.001248
LM=26
1625.00000 1698.00000
1673.00000 1669.00000
1746.00000 1580.00000
2419.00000 1491.00000
1863.00000 1960.00000
2157.00000 1734.00000
3147.00000 1583.00000
3123.00000 1482.00000
3322.00000 1487.00000
3856.00000 1818.00000
3592.00000 1352.00000
2007.00000 1992.00000
2148.00000 2026.00000
2287.00000 2068.00000
2405.00000 2152.00000
2528.00000 2230.00000
2658.00000 2296.00000
2794.00000 2345.00000
2936.00000 2376.00000
3081.00000 2389.00000
3224.00000 2366.00000
3361.00000 2321.00000
3488.00000 2250.00000
3609.00000 2168.00000
3719.00000 2073.00000
3805.00000 1957.00000
IMAGE=IMG_2704Artibeus_obscurus_LSUMZ19115_Lat.JPG
ID=19 
SCALE=0.001258
LM=26
1736.00000 1720.00000
1770.00000 1684.00000
1820.00000 1612.00000
2347.00000 1513.00000
2000.00000 1950.00000
2145.00000 1727.00000
2979.00000 1585.00000
2943.00000 1484.00000
3101.00000 1477.00000
3712.00000 1744.00000
3399.00000 1321.00000
2130.00000 1962.00000
2258.00000 1971.00000
2368.00000 2040.00000
2474.00000 2116.00000
2584.00000 2184.00000
2700.00000 2241.00000
2823.00000 2284.00000
2951.00000 2306.00000
3080.00000 2301.00000
3206.00000 2272.00000
3325.00000 2223.00000
3438.00000 2159.00000
3540.00000 2078.00000
3634.00000 1988.00000
3695.00000 1874.00000
IMAGE=IMG_2709Artibeus_phaeotis_LSUMZ9940_Lat.JPG
ID=20 
SCALE=0.000983
LM=26
1690.00000 1728.00000
1711.00000 1657.00000
1751.00000 1572.00000
2269.00000 1487.00000
1910.00000 1934.00000
2058.00000 1707.00000
2801.00000 1575.00000
2824.00000 1482.00000
3020.00000 1479.00000
3602.00000 1823.00000
3314.00000 1371.00000
2038.00000 1956.00000
2167.00000 1970.00000
2269.00000 2042.00000
2349.00000 2144.00000
2451.00000 2223.00000
2564.00000 2285.00000
2687.00000 2328.00000
2814.00000 2352.00000
2943.00000 2349.00000
3070.00000 2325.00000
3190.00000 2276.00000
3303.00000 2214.00000
3414.00000 2146.00000
3514.00000 2066.00000
3579.00000 1955.00000
IMAGE=IMG_2711Artibeus_phaeotis_LSUMZ9941_Lat.JPG
ID=21 
SCALE=0.000989
LM=26
1672.00000 1614.00000
1703.00000 1585.00000
1761.00000 1503.00000
2261.00000 1408.00000
1891.00000 1850.00000
2060.00000 1614.00000
2851.00000 1551.00000
2846.00000 1465.00000
3052.00000 1461.00000
3618.00000 1757.00000
3314.00000 1326.00000
2025.00000 1867.00000
2159.00000 1874.00000
2257.00000 1961.00000
2339.00000 2066.00000
2444.00000 2150.00000
2558.00000 2221.00000
2680.00000 2276.00000
2811.00000 2306.00000
2945.00000 2310.00000
3077.00000 2281.00000
3205.00000 2240.00000
3323.00000 2177.00000
3427.00000 2092.00000
3525.00000 2000.00000
3603.00000 1891.00000
IMAGE=IMG_2713Artibeus_phaeotis_LSUMZ11939_Lat.JPG
ID=22 
SCALE=0.001000
LM=26
1728.00000 1582.00000
1763.00000 1548.00000
1824.00000 1472.00000
2336.00000 1434.00000
1906.00000 1856.00000
2103.00000 1670.00000
2947.00000 1652.00000
2943.00000 1565.00000
3121.00000 1578.00000
3654.00000 1961.00000
3421.00000 1495.00000
2034.00000 1892.00000
2163.00000 1923.00000
2254.00000 2018.00000
2329.00000 2127.00000
2434.00000 2210.00000
2544.00000 2286.00000
2658.00000 2356.00000
2784.00000 2398.00000
2916.00000 2410.00000
3050.00000 2401.00000
3181.00000 2379.00000
3302.00000 2322.00000
3420.00000 2260.00000
3533.00000 2189.00000
3619.00000 2089.00000
IMAGE=IMG_2715Artibeus_phaeotis_LSUMZ8316_Lat.JPG
ID=23 
SCALE=0.000994
LM=26
1658.00000 1993.00000
1680.00000 1952.00000
1712.00000 1859.00000
2218.00000 1693.00000
1923.00000 2195.00000
2045.00000 1939.00000
2879.00000 1708.00000
2832.00000 1607.00000
3016.00000 1553.00000
3680.00000 1814.00000
3312.00000 1398.00000
2054.00000 2207.00000
2190.00000 2197.00000
2307.00000 2257.00000
2422.00000 2330.00000
2547.00000 2385.00000
2675.00000 2430.00000
2807.00000 2462.00000
2943.00000 2469.00000
3078.00000 2452.00000
3209.00000 2414.00000
3332.00000 2355.00000
3444.00000 2279.00000
3536.00000 2179.00000
3616.00000 2069.00000
3673.00000 1947.00000
IMAGE=IMG_2717Artibeus_phaeotis_LSUMZ8317_Lat.JPG
ID=24 
SCALE=0.000994
LM=26
1714.00000 1773.00000
1738.00000 1732.00000
1789.00000 1643.00000
2315.00000 1571.00000
1967.00000 1996.00000
2122.00000 1773.00000
2914.00000 1669.00000
2878.00000 1558.00000
3082.00000 1539.00000
3647.00000 1857.00000
3366.00000 1422.00000
2091.00000 2009.00000
2218.00000 2012.00000
2325.00000 2074.00000
2411.00000 2168.00000
2520.00000 2234.00000
2633.00000 2294.00000
2748.00000 2349.00000
2873.00000 2375.00000
3000.00000 2381.00000
3124.00000 2352.00000
3247.00000 2316.00000
3359.00000 2257.00000
3458.00000 2177.00000
3553.00000 2091.00000
3622.00000 1986.00000
IMAGE=IMG_2719Artibeus_phaeotis_LSUMZ8318_Lat.JPG
ID=25 
SCALE=0.000989
LM=26
1817.00000 1752.00000
1838.00000 1725.00000
1880.00000 1649.00000
2388.00000 1479.00000
2081.00000 1966.00000
2232.00000 1720.00000
2946.00000 1556.00000
2943.00000 1469.00000
3148.00000 1445.00000
3758.00000 1731.00000
3419.00000 1284.00000
2212.00000 1952.00000
2338.00000 1957.00000
2432.00000 2045.00000
2536.00000 2122.00000
2642.00000 2197.00000
2753.00000 2263.00000
2872.00000 2311.00000
3000.00000 2325.00000
3128.00000 2307.00000
3254.00000 2274.00000
3371.00000 2221.00000
3478.00000 2147.00000
3576.00000 2063.00000
3663.00000 1968.00000
3729.00000 1857.00000
IMAGE=IMG_2721Artibeus_phaeotis_LSUMZ11046_Lat.JPG
ID=26 
SCALE=0.001000
LM=26
1752.00000 1673.00000
1795.00000 1649.00000
1842.00000 1580.00000
2359.00000 1481.00000
1981.00000 1876.00000
2132.00000 1670.00000
2880.00000 1588.00000
2874.00000 1489.00000
3060.00000 1484.00000
3636.00000 1769.00000
3331.00000 1373.00000
2109.00000 1896.00000
2236.00000 1921.00000
2326.00000 2010.00000
2413.00000 2106.00000
2517.00000 2182.00000
2633.00000 2239.00000
2750.00000 2296.00000
2878.00000 2319.00000
3007.00000 2319.00000
3136.00000 2303.00000
3257.00000 2258.00000
3367.00000 2189.00000
3456.00000 2097.00000
3543.00000 2000.00000
3617.00000 1894.00000
IMAGE=IMG_2723Artibeus_phaeotis_LSUMZ11047_Lat.JPG
ID=27 
SCALE=0.000994
LM=26
1730.00000 1731.00000
1767.00000 1691.00000
1825.00000 1593.00000
2317.00000 1485.00000
1969.00000 1940.00000
2140.00000 1692.00000
2890.00000 1575.00000
2879.00000 1486.00000
3070.00000 1482.00000
3623.00000 1823.00000
3343.00000 1371.00000
2092.00000 1918.00000
2214.00000 1944.00000
2313.00000 2020.00000
2396.00000 2115.00000
2495.00000 2194.00000
2605.00000 2254.00000
2720.00000 2307.00000
2845.00000 2329.00000
2971.00000 2336.00000
3095.00000 2312.00000
3215.00000 2273.00000
3324.00000 2209.00000
3423.00000 2131.00000
3518.00000 2047.00000
3590.00000 1945.00000
IMAGE=IMG_2725Artibeus_phaeotis_LSUMZ11048_Lat.JPG
ID=28 
SCALE=0.001000
LM=26
1807.00000 1638.00000
1836.00000 1612.00000
1900.00000 1536.00000
2406.00000 1428.00000
2039.00000 1882.00000
2211.00000 1673.00000
2988.00000 1568.00000
2996.00000 1476.00000
3185.00000 1472.00000
3761.00000 1786.00000
3482.00000 1350.00000
2166.00000 1882.00000
2294.00000 1887.00000
2394.00000 1970.00000
2486.00000 2061.00000
2593.00000 2136.00000
2705.00000 2202.00000
2823.00000 2255.00000
2949.00000 2284.00000
3079.00000 2296.00000
3207.00000 2282.00000
3331.00000 2244.00000
3446.00000 2183.00000
3551.00000 2108.00000
3645.00000 2018.00000
3715.00000 1909.00000
IMAGE=IMG_2727Artibeus_phaeotis_LSUMZ11049_Lat.JPG
ID=29 
SCALE=0.000989
LM=26
1785.00000 1651.00000
1822.00000 1614.00000
1886.00000 1524.00000
2409.00000 1469.00000
2005.00000 1902.00000
2200.00000 1681.00000
3012.00000 1633.00000
3014.00000 1530.00000
3200.00000 1535.00000
3760.00000 1910.00000
3528.00000 1421.00000
2134.00000 1930.00000
2265.00000 1945.00000
2374.00000 2018.00000
2456.00000 2122.00000
2561.00000 2203.00000
2671.00000 2277.00000
2788.00000 2337.00000
2913.00000 2380.00000
3044.00000 2400.00000
3175.00000 2380.00000
3302.00000 2343.00000
3421.00000 2287.00000
3533.00000 2216.00000
3640.00000 2137.00000
3726.00000 2038.00000
IMAGE=IMG_2729Artibeus_phaeotis_LSUMZ8358_Lat.JPG
ID=30 
SCALE=0.001006
LM=26
1673.00000 1655.00000
1711.00000 1606.00000
1766.00000 1527.00000
2316.00000 1463.00000
1876.00000 1908.00000
2089.00000 1696.00000
2955.00000 1628.00000
2964.00000 1517.00000
3194.00000 1516.00000
3735.00000 1862.00000
3476.00000 1388.00000
2010.00000 1935.00000
2146.00000 1953.00000
2267.00000 2013.00000
2359.00000 2114.00000
2470.00000 2196.00000
2586.00000 2268.00000
2712.00000 2323.00000
2842.00000 2365.00000
2978.00000 2372.00000
3113.00000 2353.00000
3245.00000 2313.00000
3366.00000 2252.00000
3469.00000 2161.00000
3585.00000 2087.00000
3676.00000 1985.00000
IMAGE=IMG_2731Artibeus_phaeotis_LSUMZ8352_Lat.JPG
ID=31 
SCALE=0.001004
LM=26
1743.00000 1661.00000
1780.00000 1626.00000
1836.00000 1550.00000
2351.00000 1466.00000
1967.00000 1897.00000
2153.00000 1667.00000
2990.00000 1612.00000
2999.00000 1516.00000
3197.00000 1516.00000
3752.00000 1856.00000
3488.00000 1388.00000
2090.00000 1933.00000
2221.00000 1941.00000
2336.00000 1996.00000
2433.00000 2085.00000
2536.00000 2164.00000
2652.00000 2227.00000
2773.00000 2277.00000
2899.00000 2313.00000
3029.00000 2328.00000
3159.00000 2310.00000
3285.00000 2273.00000
3404.00000 2220.00000
3514.00000 2148.00000
3621.00000 2072.00000
3713.00000 1980.00000
IMAGE=IMG_2733Artibeus_phaeotis_LSUMZ8353_Lat.JPG
ID=32 
SCALE=0.001001
LM=26
1758.00000 1658.00000
1784.00000 1633.00000
1844.00000 1535.00000
2392.00000 1451.00000
2010.00000 1901.00000
2163.00000 1640.00000
2990.00000 1560.00000
3000.00000 1464.00000
3194.00000 1464.00000
3762.00000 1841.00000
3483.00000 1332.00000
2139.00000 1923.00000
2267.00000 1936.00000
2373.00000 2006.00000
2464.00000 2099.00000
2568.00000 2177.00000
2679.00000 2244.00000
2801.00000 2289.00000
2927.00000 2318.00000
3057.00000 2321.00000
3185.00000 2301.00000
3307.00000 2259.00000
3425.00000 2204.00000
3535.00000 2135.00000
3646.00000 2066.00000
3732.00000 1969.00000
IMAGE=IMG_2735Artibeus_phaeotis_LSUMZ8354_Lat.JPG
ID=33 
SCALE=0.000989
LM=26
1778.00000 1627.00000
1809.00000 1596.00000
1860.00000 1512.00000
2383.00000 1443.00000
2015.00000 1862.00000
2169.00000 1660.00000
2960.00000 1577.00000
2947.00000 1476.00000
3136.00000 1473.00000
3680.00000 1874.00000
3442.00000 1364.00000
2139.00000 1873.00000
2263.00000 1893.00000
2354.00000 1977.00000
2430.00000 2077.00000
2525.00000 2161.00000
2627.00000 2236.00000
2741.00000 2291.00000
2862.00000 2325.00000
2988.00000 2332.00000
3113.00000 2315.00000
3233.00000 2276.00000
3350.00000 2227.00000
3457.00000 2160.00000
3563.00000 2090.00000
3646.00000 1997.00000
IMAGE=IMG_2737Artibeus_phaeotis_LSUMZ8380_Lat.JPG
ID=34 
SCALE=0.000989
LM=26
1766.00000 1720.00000
1799.00000 1670.00000
1860.00000 1572.00000
2372.00000 1467.00000
2000.00000 1921.00000
2167.00000 1675.00000
2980.00000 1558.00000
2978.00000 1469.00000
3154.00000 1461.00000
3728.00000 1855.00000
3471.00000 1334.00000
2124.00000 1935.00000
2249.00000 1948.00000
2358.00000 2008.00000
2445.00000 2100.00000
2546.00000 2174.00000
2663.00000 2220.00000
2782.00000 2262.00000
2902.00000 2302.00000
3027.00000 2317.00000
3151.00000 2296.00000
3273.00000 2261.00000
3385.00000 2204.00000
3497.00000 2145.00000
3595.00000 2067.00000
3681.00000 1974.00000
IMAGE=IMG_2739Artibeus_phaeotis_LSUMZ8381_Lat.JPG
ID=35 
SCALE=0.000994
LM=26
1824.00000 1872.00000
1871.00000 1855.00000
1938.00000 1771.00000
2462.00000 1699.00000
2054.00000 2110.00000
2249.00000 1938.00000
3107.00000 1847.00000
3088.00000 1741.00000
3280.00000 1740.00000
3824.00000 2085.00000
3586.00000 1586.00000
2183.00000 2136.00000
2314.00000 2147.00000
2424.00000 2213.00000
2514.00000 2310.00000
2617.00000 2391.00000
2731.00000 2457.00000
2852.00000 2509.00000
2977.00000 2549.00000
3107.00000 2556.00000
3238.00000 2542.00000
3368.00000 2518.00000
3487.00000 2468.00000
3595.00000 2393.00000
3698.00000 2310.00000
3776.00000 2205.00000
IMAGE=IMG_2741Artibeus_phaeotis_LSUMZ8382_Lat.JPG
ID=36 
SCALE=0.000988
LM=26
1774.00000 1592.00000
1811.00000 1549.00000
1865.00000 1455.00000
2397.00000 1368.00000
2006.00000 1835.00000
2180.00000 1606.00000
2980.00000 1510.00000
2989.00000 1413.00000
3206.00000 1416.00000
3678.00000 1753.00000
3452.00000 1286.00000
2127.00000 1861.00000
2250.00000 1872.00000
2352.00000 1937.00000
2441.00000 2024.00000
2542.00000 2096.00000
2653.00000 2151.00000
2768.00000 2195.00000
2889.00000 2225.00000
3012.00000 2224.00000
3134.00000 2203.00000
3254.00000 2171.00000
3364.00000 2116.00000
3468.00000 2048.00000
3559.00000 1964.00000
3640.00000 1870.00000
IMAGE=IMG_2743Artibeus_phaeotis_LSUMZ8386_Lat.JPG
ID=37 
SCALE=0.000988
LM=26
1682.00000 1590.00000
1706.00000 1520.00000
1758.00000 1440.00000
2286.00000 1350.00000
1883.00000 1824.00000
2053.00000 1591.00000
2871.00000 1490.00000
2859.00000 1387.00000
3064.00000 1383.00000
3668.00000 1806.00000
3387.00000 1293.00000
2012.00000 1852.00000
2142.00000 1873.00000
2249.00000 1944.00000
2330.00000 2048.00000
2436.00000 2125.00000
2552.00000 2188.00000
2674.00000 2237.00000
2802.00000 2267.00000
2933.00000 2279.00000
3064.00000 2263.00000
3190.00000 2226.00000
3308.00000 2167.00000
3420.00000 2097.00000
3527.00000 2020.00000
3622.00000 1929.00000
IMAGE=IMG_2745Artibeus_phaeotis_LSUMZ8387_Lat.JPG
ID=38 
SCALE=0.000995
LM=26
1717.00000 1634.00000
1743.00000 1596.00000
1793.00000 1510.00000
2306.00000 1414.00000
1961.00000 1890.00000
2080.00000 1629.00000
2904.00000 1521.00000
2876.00000 1418.00000
3045.00000 1411.00000
3680.00000 1763.00000
3389.00000 1284.00000
2086.00000 1917.00000
2213.00000 1933.00000
2312.00000 2010.00000
2411.00000 2091.00000
2522.00000 2154.00000
2638.00000 2207.00000
2760.00000 2247.00000
2885.00000 2273.00000
3013.00000 2267.00000
3138.00000 2241.00000
3257.00000 2197.00000
3366.00000 2131.00000
3471.00000 2058.00000
3578.00000 1987.00000
3655.00000 1887.00000
IMAGE=IMG_2747Artibeus_phaeotis_LSUMZ8394_Lat.JPG
ID=39 
SCALE=0.001000
LM=26
1715.00000 1693.00000
1768.00000 1629.00000
1836.00000 1527.00000
2491.00000 1469.00000
1967.00000 1979.00000
2212.00000 1722.00000
3173.00000 1568.00000
3156.00000 1484.00000
3337.00000 1482.00000
3830.00000 1814.00000
3553.00000 1350.00000
2099.00000 2010.00000
2234.00000 2038.00000
2361.00000 2088.00000
2475.00000 2166.00000
2596.00000 2231.00000
2722.00000 2287.00000
2851.00000 2337.00000
2986.00000 2364.00000
3123.00000 2371.00000
3259.00000 2352.00000
3390.00000 2312.00000
3513.00000 2250.00000
3618.00000 2161.00000
3712.00000 2061.00000
3791.00000 1950.00000
IMAGE=IMG_2749Artibeus_planirostris_LSUMZ18395_Lat.JPG
ID=40 
SCALE=0.001526
LM=26
1647.00000 1672.00000
1715.00000 1617.00000
1797.00000 1527.00000
2487.00000 1500.00000
1883.00000 1940.00000
2160.00000 1732.00000
3142.00000 1609.00000
3130.00000 1532.00000
3314.00000 1534.00000
3818.00000 1884.00000
3569.00000 1366.00000
2018.00000 1989.00000
2157.00000 2026.00000
2295.00000 2063.00000
2397.00000 2164.00000
2514.00000 2245.00000
2644.00000 2307.00000
2777.00000 2360.00000
2916.00000 2396.00000
3059.00000 2410.00000
3202.00000 2404.00000
3342.00000 2368.00000
3474.00000 2313.00000
3593.00000 2233.00000
3700.00000 2137.00000
3781.00000 2021.00000
IMAGE=IMG_2751Artibeus_planirostris_LSUMZ16598_Lat.JPG
ID=41 
SCALE=0.001541
LM=26
1669.00000 1631.00000
1727.00000 1586.00000
1809.00000 1494.00000
2453.00000 1423.00000
1883.00000 1865.00000
2130.00000 1640.00000
3074.00000 1500.00000
3074.00000 1418.00000
3256.00000 1416.00000
3719.00000 1767.00000
3498.00000 1303.00000
2011.00000 1906.00000
2142.00000 1943.00000
2262.00000 2001.00000
2370.00000 2083.00000
2485.00000 2152.00000
2611.00000 2202.00000
2739.00000 2245.00000
2872.00000 2268.00000
3007.00000 2278.00000
3141.00000 2266.00000
3270.00000 2227.00000
3393.00000 2169.00000
3505.00000 2094.00000
3608.00000 2006.00000
3687.00000 1897.00000
IMAGE=IMG_2753Artibeus_planirostris_LSUMZ19142_Lat.JPG
ID=42 
SCALE=0.001541
LM=26
1778.00000 1625.00000
1834.00000 1582.00000
1906.00000 1481.00000
2545.00000 1431.00000
2000.00000 1886.00000
2226.00000 1669.00000
3221.00000 1535.00000
3177.00000 1447.00000
3364.00000 1447.00000
3839.00000 1767.00000
3598.00000 1329.00000
2124.00000 1932.00000
2254.00000 1962.00000
2379.00000 2009.00000
2491.00000 2082.00000
2604.00000 2152.00000
2730.00000 2198.00000
2858.00000 2233.00000
2989.00000 2261.00000
3123.00000 2270.00000
3255.00000 2256.00000
3382.00000 2216.00000
3502.00000 2157.00000
3613.00000 2084.00000
3714.00000 1996.00000
3799.00000 1892.00000
IMAGE=IMG_2755Artibeus_planirostris_LSUMZ19143_Lat.JPG
ID=43 
SCALE=0.001541
LM=26
1706.00000 1638.00000
1750.00000 1612.00000
1838.00000 1496.00000
2539.00000 1502.00000
1920.00000 1929.00000
2212.00000 1700.00000
3196.00000 1589.00000
3163.00000 1495.00000
3339.00000 1496.00000
3853.00000 1844.00000
3579.00000 1362.00000
2053.00000 1968.00000
2190.00000 1995.00000
2322.00000 2041.00000
2433.00000 2127.00000
2552.00000 2200.00000
2683.00000 2251.00000
2816.00000 2292.00000
2952.00000 2326.00000
3092.00000 2341.00000
3231.00000 2337.00000
3368.00000 2307.00000
3500.00000 2259.00000
3616.00000 2180.00000
3720.00000 2086.00000
3805.00000 1976.00000
IMAGE=IMG_2757Artibeus_planirostris_LSUMZ19144_Lat.JPG
ID=44 
SCALE=0.001542
LM=26
1728.00000 1669.00000
1790.00000 1628.00000
1884.00000 1541.00000
2548.00000 1468.00000
1963.00000 1943.00000
2227.00000 1711.00000
3242.00000 1614.00000
3215.00000 1521.00000
3387.00000 1524.00000
3870.00000 1841.00000
3643.00000 1391.00000
2093.00000 1986.00000
2228.00000 2015.00000
2358.00000 2056.00000
2462.00000 2144.00000
2584.00000 2204.00000
2715.00000 2248.00000
2848.00000 2283.00000
2982.00000 2313.00000
3120.00000 2321.00000
3257.00000 2314.00000
3391.00000 2283.00000
3522.00000 2239.00000
3642.00000 2172.00000
3749.00000 2086.00000
3827.00000 1973.00000
IMAGE=IMG_2759Artibeus_planirostris_LSUMZ19145_Lat.JPG
ID=45 
SCALE=0.001515
LM=26
1687.00000 1724.00000
1742.00000 1685.00000
1818.00000 1584.00000
2495.00000 1522.00000
1926.00000 1998.00000
2188.00000 1752.00000
3134.00000 1624.00000
3110.00000 1538.00000
3293.00000 1529.00000
3790.00000 1913.00000
3535.00000 1398.00000
2058.00000 2035.00000
2191.00000 2059.00000
2319.00000 2099.00000
2425.00000 2182.00000
2537.00000 2257.00000
2664.00000 2302.00000
2791.00000 2348.00000
2922.00000 2380.00000
3056.00000 2395.00000
3191.00000 2389.00000
3322.00000 2355.00000
3445.00000 2303.00000
3558.00000 2229.00000
3661.00000 2143.00000
3746.00000 2038.00000
IMAGE=IMG_2761Artibeus_planirostris_LSUMZ19147_Lat.JPG
ID=46 
SCALE=0.001515
LM=26
1763.00000 1738.00000
1807.00000 1695.00000
1889.00000 1605.00000
2534.00000 1548.00000
1965.00000 2003.00000
2218.00000 1766.00000
3214.00000 1642.00000
3177.00000 1550.00000
3375.00000 1549.00000
3804.00000 1927.00000
3597.00000 1417.00000
2088.00000 2042.00000
2214.00000 2065.00000
2331.00000 2116.00000
2434.00000 2192.00000
2547.00000 2250.00000
2671.00000 2282.00000
2796.00000 2311.00000
2923.00000 2331.00000
3050.00000 2344.00000
3178.00000 2341.00000
3303.00000 2314.00000
3421.00000 2265.00000
3531.00000 2200.00000
3630.00000 2118.00000
3727.00000 2035.00000
IMAGE=IMG_2763Artibeus_planirostris_LSUMZ19148_Lat.JPG
ID=47 
SCALE=0.001498
LM=26
1671.00000 1639.00000
1738.00000 1612.00000
1827.00000 1511.00000
2520.00000 1440.00000
1887.00000 1915.00000
2201.00000 1678.00000
3186.00000 1562.00000
3134.00000 1465.00000
3299.00000 1457.00000
3811.00000 1798.00000
3524.00000 1295.00000
2021.00000 1942.00000
2158.00000 1967.00000
2291.00000 2007.00000
2399.00000 2094.00000
2514.00000 2172.00000
2642.00000 2226.00000
2777.00000 2262.00000
2913.00000 2294.00000
3050.00000 2309.00000
3189.00000 2298.00000
3323.00000 2263.00000
3448.00000 2200.00000
3560.00000 2118.00000
3669.00000 2030.00000
3763.00000 1927.00000
IMAGE=IMG_2765Artibeus_planirostris_LSUMZ19149_Lat.JPG
ID=48 
SCALE=0.001526
LM=26
1591.00000 1648.00000
1653.00000 1613.00000
1737.00000 1527.00000
2399.00000 1447.00000
1858.00000 1950.00000
2091.00000 1722.00000
3116.00000 1551.00000
3100.00000 1466.00000
3277.00000 1462.00000
3812.00000 1804.00000
3502.00000 1305.00000
1999.00000 1987.00000
2138.00000 2015.00000
2265.00000 2078.00000
2384.00000 2155.00000
2513.00000 2212.00000
2649.00000 2254.00000
2786.00000 2294.00000
2924.00000 2324.00000
3066.00000 2339.00000
3207.00000 2333.00000
3345.00000 2297.00000
3472.00000 2235.00000
3583.00000 2147.00000
3674.00000 2039.00000
3766.00000 1932.00000
IMAGE=IMG_2767Artibeus_planirostris_LSUMZ12533_Lat.JPG
ID=49 
SCALE=0.001511
LM=26
1544.00000 1699.00000
1595.00000 1660.00000
1678.00000 1555.00000
2335.00000 1471.00000
1795.00000 1960.00000
2040.00000 1737.00000
2986.00000 1547.00000
2963.00000 1474.00000
3150.00000 1471.00000
3694.00000 1815.00000
3407.00000 1332.00000
1928.00000 1997.00000
2066.00000 2022.00000
2199.00000 2066.00000
2308.00000 2156.00000
2420.00000 2238.00000
2555.00000 2275.00000
2687.00000 2322.00000
2823.00000 2355.00000
2963.00000 2365.00000
3099.00000 2340.00000
3232.00000 2295.00000
3356.00000 2230.00000
3471.00000 2149.00000
3577.00000 2059.00000
3661.00000 1947.00000
IMAGE=IMG_2769Artibeus_planirostris_LSUMZ12534_Lat.JPG
ID=50 
SCALE=0.001513
LM=26
1622.00000 1603.00000
1672.00000 1560.00000
1760.00000 1465.00000
2399.00000 1412.00000
1828.00000 1909.00000
2117.00000 1699.00000
3056.00000 1543.00000
3062.00000 1473.00000
3246.00000 1467.00000
3703.00000 1792.00000
3471.00000 1342.00000
1960.00000 1945.00000
2094.00000 1975.00000
2221.00000 2022.00000
2328.00000 2109.00000
2441.00000 2184.00000
2572.00000 2226.00000
2703.00000 2264.00000
2839.00000 2287.00000
2975.00000 2299.00000
3112.00000 2285.00000
3244.00000 2249.00000
3369.00000 2193.00000
3484.00000 2119.00000
3590.00000 2032.00000
3672.00000 1923.00000
IMAGE=IMG_2771Artibeus_planirostris_LSUMZ12535_Lat.JPG
ID=51 
SCALE=0.001497
LM=26
1563.00000 1753.00000
1618.00000 1722.00000
1686.00000 1609.00000
2270.00000 1443.00000
1826.00000 1985.00000
2066.00000 1753.00000
2974.00000 1525.00000
2980.00000 1449.00000
3152.00000 1421.00000
3724.00000 1796.00000
3404.00000 1296.00000
1954.00000 2022.00000
2088.00000 2047.00000
2213.00000 2101.00000
2331.00000 2168.00000
2455.00000 2225.00000
2590.00000 2245.00000
2725.00000 2269.00000
2860.00000 2294.00000
2996.00000 2307.00000
3132.00000 2295.00000
3265.00000 2262.00000
3390.00000 2206.00000
3505.00000 2133.00000
3603.00000 2038.00000
3673.00000 1920.00000
IMAGE=IMG_2773Artibeus_planirostris_LSUMZ12536_Lat.JPG
ID=52 
SCALE=0.001529
LM=26
1723.00000 1670.00000
1782.00000 1629.00000
1862.00000 1541.00000
2532.00000 1460.00000
1969.00000 1942.00000
2224.00000 1703.00000
3192.00000 1562.00000
3196.00000 1469.00000
3383.00000 1461.00000
3867.00000 1804.00000
3631.00000 1319.00000
2096.00000 1999.00000
2232.00000 2037.00000
2364.00000 2079.00000
2479.00000 2158.00000
2599.00000 2228.00000
2734.00000 2268.00000
2867.00000 2312.00000
3004.00000 2341.00000
3143.00000 2352.00000
3283.00000 2342.00000
3416.00000 2298.00000
3539.00000 2234.00000
3655.00000 2154.00000
3748.00000 2050.00000
3829.00000 1936.00000
IMAGE=IMG_2775Artibeus_planirostris_LSUMZ14247_Lat.JPG
ID=53 
SCALE=0.001515
LM=26
1657.00000 1662.00000
1719.00000 1636.00000
1803.00000 1545.00000
2427.00000 1463.00000
1881.00000 1927.00000
2123.00000 1709.00000
3023.00000 1553.00000
3025.00000 1475.00000
3175.00000 1473.00000
3668.00000 1831.00000
3395.00000 1352.00000
2004.00000 1970.00000
2129.00000 2003.00000
2249.00000 2051.00000
2344.00000 2139.00000
2459.00000 2193.00000
2583.00000 2228.00000
2709.00000 2258.00000
2837.00000 2278.00000
2966.00000 2284.00000
3095.00000 2279.00000
3222.00000 2255.00000
3340.00000 2203.00000
3449.00000 2135.00000
3545.00000 2048.00000
3627.00000 1949.00000
IMAGE=IMG_2777Artibeus_planirostris_LSUMZ12210_Lat.JPG
ID=54 
SCALE=0.001499
LM=26
1659.00000 1596.00000
1711.00000 1566.00000
1782.00000 1467.00000
2403.00000 1395.00000
1873.00000 1857.00000
2097.00000 1618.00000
3081.00000 1496.00000
3075.00000 1408.00000
3233.00000 1406.00000
3767.00000 1792.00000
3483.00000 1290.00000
2002.00000 1903.00000
2138.00000 1923.00000
2265.00000 1972.00000
2367.00000 2062.00000
2481.00000 2137.00000
2610.00000 2183.00000
2741.00000 2224.00000
2873.00000 2261.00000
3008.00000 2285.00000
3144.00000 2272.00000
3278.00000 2241.00000
3403.00000 2189.00000
3513.00000 2107.00000
3610.00000 2011.00000
3706.00000 1913.00000
IMAGE=IMG_2779Artibeus_planirostris_LSUMZ12211_Lat.JPG
ID=55 
SCALE=0.001528
LM=26
1620.00000 1650.00000
1669.00000 1619.00000
1741.00000 1539.00000
2351.00000 1461.00000
1830.00000 1911.00000
2068.00000 1709.00000
2961.00000 1564.00000
2970.00000 1489.00000
3139.00000 1483.00000
3656.00000 1779.00000
3380.00000 1340.00000
1951.00000 1955.00000
2078.00000 1993.00000
2200.00000 2044.00000
2306.00000 2124.00000
2425.00000 2177.00000
2553.00000 2211.00000
2682.00000 2242.00000
2812.00000 2270.00000
2945.00000 2276.00000
3076.00000 2262.00000
3205.00000 2228.00000
3324.00000 2172.00000
3432.00000 2095.00000
3531.00000 2006.00000
3613.00000 1902.00000
IMAGE=IMG_2781Artibeus_planirostris_LSUMZ12212_Lat.JPG
ID=56 
SCALE=0.001499
LM=26
1480.00000 1707.00000
1540.00000 1679.00000
1616.00000 1572.00000
2267.00000 1478.00000
1766.00000 1970.00000
1982.00000 1716.00000
2900.00000 1549.00000
2904.00000 1468.00000
3076.00000 1452.00000
3606.00000 1792.00000
3298.00000 1323.00000
1894.00000 1999.00000
2026.00000 2026.00000
2150.00000 2070.00000
2257.00000 2151.00000
2374.00000 2215.00000
2501.00000 2259.00000
2632.00000 2287.00000
2765.00000 2307.00000
2899.00000 2311.00000
3031.00000 2289.00000
3158.00000 2248.00000
3282.00000 2197.00000
3392.00000 2121.00000
3489.00000 2029.00000
3567.00000 1919.00000
IMAGE=IMG_2783Artibeus_planirostris_LSUMZ12213_Lat.JPG
ID=57 
SCALE=0.001512
LM=26
1602.00000 1617.00000
1651.00000 1578.00000
1735.00000 1479.00000
2417.00000 1424.00000
1832.00000 1872.00000
2090.00000 1639.00000
3050.00000 1490.00000
3037.00000 1403.00000
3206.00000 1389.00000
3701.00000 1736.00000
3407.00000 1241.00000
1964.00000 1911.00000
2100.00000 1943.00000
2231.00000 1988.00000
2327.00000 2090.00000
2442.00000 2169.00000
2568.00000 2230.00000
2702.00000 2272.00000
2840.00000 2297.00000
2981.00000 2294.00000
3119.00000 2278.00000
3253.00000 2235.00000
3375.00000 2168.00000
3488.00000 2084.00000
3584.00000 1982.00000
3667.00000 1869.00000
IMAGE=IMG_2787Artibeus_planirostris_LSUMZ12546_Lat.JPG
ID=58 
SCALE=0.001525
LM=26
1754.00000 1572.00000
1807.00000 1541.00000
1895.00000 1444.00000
2553.00000 1408.00000
1984.00000 1837.00000
2203.00000 1611.00000
3148.00000 1523.00000
3140.00000 1447.00000
3329.00000 1451.00000
3800.00000 1833.00000
3559.00000 1348.00000
2112.00000 1877.00000
2239.00000 1913.00000
2361.00000 1962.00000
2455.00000 2054.00000
2555.00000 2139.00000
2677.00000 2190.00000
2801.00000 2235.00000
2928.00000 2270.00000
3058.00000 2288.00000
3189.00000 2280.00000
3318.00000 2251.00000
3438.00000 2198.00000
3550.00000 2129.00000
3651.00000 2044.00000
3743.00000 1949.00000
IMAGE=IMG_2789Artibeus_planirostris_LSUMZ16597_Lat.JPG
ID=59 
SCALE=0.001540
LM=26
1634.00000 1693.00000
1678.00000 1644.00000
1747.00000 1553.00000
2358.00000 1514.00000
1856.00000 1958.00000
2074.00000 1736.00000
3033.00000 1658.00000
3013.00000 1531.00000
3225.00000 1529.00000
3804.00000 1976.00000
3551.00000 1403.00000
1997.00000 1998.00000
2131.00000 2047.00000
2250.00000 2124.00000
2364.00000 2210.00000
2484.00000 2286.00000
2611.00000 2352.00000
2740.00000 2414.00000
2876.00000 2456.00000
3017.00000 2473.00000
3159.00000 2458.00000
3299.00000 2427.00000
3432.00000 2376.00000
3555.00000 2306.00000
3672.00000 2223.00000
3761.00000 2114.00000
IMAGE=IMG_2791Artibeus_toltecus_LSUMZ11935_Lat.JPG
ID=60 
SCALE=0.000949
LM=26
1671.00000 1611.00000
1706.00000 1553.00000
1770.00000 1451.00000
2403.00000 1385.00000
1904.00000 1886.00000
2115.00000 1633.00000
3076.00000 1537.00000
3095.00000 1442.00000
3342.00000 1435.00000
3935.00000 1831.00000
3686.00000 1303.00000
2044.00000 1925.00000
2189.00000 1959.00000
2322.00000 2024.00000
2434.00000 2121.00000
2561.00000 2197.00000
2691.00000 2268.00000
2829.00000 2323.00000
2973.00000 2364.00000
3119.00000 2378.00000
3266.00000 2354.00000
3407.00000 2307.00000
3537.00000 2236.00000
3666.00000 2162.00000
3788.00000 2077.00000
3888.00000 1968.00000
IMAGE=IMG_2793Artibeus_toltecus_LSUMZ11937_Lat.JPG
ID=61 
SCALE=0.000956
LM=26
1639.00000 1660.00000
1678.00000 1631.00000
1735.00000 1535.00000
2353.00000 1479.00000
1875.00000 1956.00000
2117.00000 1703.00000
3015.00000 1613.00000
3029.00000 1516.00000
3286.00000 1506.00000
3847.00000 1900.00000
3590.00000 1350.00000
2016.00000 1986.00000
2158.00000 2001.00000
2288.00000 2056.00000
2393.00000 2153.00000
2514.00000 2225.00000
2648.00000 2276.00000
2780.00000 2331.00000
2915.00000 2374.00000
3057.00000 2382.00000
3200.00000 2373.00000
3339.00000 2345.00000
3472.00000 2294.00000
3599.00000 2229.00000
3714.00000 2145.00000
3802.00000 2035.00000
IMAGE=IMG_2795Artibeus_toltecus_LSUMZ11938_Lat.JPG
ID=62 
SCALE=0.000951
LM=26
1612.00000 1592.00000
1655.00000 1549.00000
1708.00000 1453.00000
2349.00000 1399.00000
1838.00000 1870.00000
2040.00000 1624.00000
3000.00000 1525.00000
2999.00000 1410.00000
3237.00000 1416.00000
3863.00000 1835.00000
3551.00000 1280.00000
1984.00000 1910.00000
2127.00000 1963.00000
2246.00000 2057.00000
2354.00000 2166.00000
2475.00000 2258.00000
2608.00000 2333.00000
2749.00000 2390.00000
2898.00000 2425.00000
3050.00000 2429.00000
3199.00000 2398.00000
3343.00000 2345.00000
3479.00000 2277.00000
3606.00000 2193.00000
3723.00000 2094.00000
3822.00000 1980.00000
IMAGE=IMG_2797Artibeus_toltecus_LSUMZ4855_Lat.JPG
ID=63 
SCALE=0.000956
LM=26
1585.00000 1656.00000
1624.00000 1599.00000
1688.00000 1504.00000
2337.00000 1465.00000
1811.00000 1958.00000
2049.00000 1679.00000
3027.00000 1588.00000
3027.00000 1492.00000
3263.00000 1490.00000
3912.00000 1901.00000
3608.00000 1342.00000
1957.00000 1997.00000
2108.00000 2021.00000
2241.00000 2096.00000
2356.00000 2197.00000
2483.00000 2281.00000
2621.00000 2348.00000
2760.00000 2412.00000
2908.00000 2453.00000
3060.00000 2459.00000
3213.00000 2444.00000
3360.00000 2403.00000
3494.00000 2330.00000
3620.00000 2242.00000
3739.00000 2146.00000
3846.00000 2037.00000
IMAGE=IMG_2799Artibeus_toltecus_LSUMZ25491_Lat.JPG
ID=64 
SCALE=0.000955
LM=26
1530.00000 1623.00000
1583.00000 1599.00000
1628.00000 1449.00000
2292.00000 1426.00000
1794.00000 1940.00000
2008.00000 1657.00000
2994.00000 1564.00000
3009.00000 1447.00000
3243.00000 1444.00000
3902.00000 1884.00000
3574.00000 1286.00000
1942.00000 1976.00000
2091.00000 2014.00000
2217.00000 2101.00000
2340.00000 2192.00000
2474.00000 2268.00000
2606.00000 2347.00000
2746.00000 2409.00000
2895.00000 2444.00000
3049.00000 2447.00000
3202.00000 2431.00000
3349.00000 2385.00000
3487.00000 2317.00000
3615.00000 2232.00000
3738.00000 2139.00000
3837.00000 2024.00000
IMAGE=IMG_2801Artibeus_toltecus_LSUMZ25492_Lat.JPG
ID=65 
SCALE=0.000962
LM=26
1628.00000 1677.00000
1692.00000 1629.00000
1774.00000 1523.00000
2468.00000 1496.00000
1836.00000 1991.00000
2130.00000 1749.00000
3210.00000 1675.00000
3181.00000 1564.00000
3446.00000 1555.00000
4040.00000 2022.00000
3779.00000 1440.00000
1990.00000 2022.00000
2144.00000 2055.00000
2287.00000 2119.00000
2399.00000 2232.00000
2521.00000 2330.00000
2662.00000 2402.00000
2807.00000 2465.00000
2958.00000 2512.00000
3115.00000 2524.00000
3273.00000 2515.00000
3427.00000 2478.00000
3572.00000 2418.00000
3714.00000 2347.00000
3846.00000 2261.00000
3965.00000 2158.00000
IMAGE=IMG_2803Artibeus_toltecus_LSUMZ25493_Lat.JPG
ID=66 
SCALE=0.000940
LM=26
1558.00000 1765.00000
1602.00000 1738.00000
1635.00000 1627.00000
2201.00000 1518.00000
1778.00000 2013.00000
1953.00000 1753.00000
2892.00000 1582.00000
2851.00000 1479.00000
3072.00000 1453.00000
3705.00000 1839.00000
3357.00000 1304.00000
1920.00000 2027.00000
2065.00000 2039.00000
2186.00000 2116.00000
2293.00000 2214.00000
2415.00000 2293.00000
2547.00000 2355.00000
2685.00000 2401.00000
2828.00000 2430.00000
2973.00000 2423.00000
3116.00000 2396.00000
3254.00000 2350.00000
3379.00000 2278.00000
3494.00000 2188.00000
3607.00000 2096.00000
3691.00000 1981.00000
IMAGE=IMG_2805Artibeus_toltecus_LSUMZ9421_Lat.JPG
ID=67 
SCALE=0.000960
LM=26
1678.00000 1658.00000
1706.00000 1599.00000
1754.00000 1492.00000
2339.00000 1432.00000
1910.00000 1911.00000
2099.00000 1633.00000
2963.00000 1557.00000
2966.00000 1460.00000
3186.00000 1436.00000
3789.00000 1839.00000
3506.00000 1314.00000
2052.00000 1939.00000
2192.00000 1971.00000
2299.00000 2066.00000
2394.00000 2176.00000
2504.00000 2269.00000
2631.00000 2338.00000
2767.00000 2390.00000
2907.00000 2425.00000
3051.00000 2422.00000
3193.00000 2394.00000
3331.00000 2350.00000
3458.00000 2280.00000
3568.00000 2186.00000
3677.00000 2090.00000
3765.00000 1977.00000
IMAGE=IMG_2807Artibeus_toltecus_LSUMZ12863_Lat.JPG
ID=68 
SCALE=0.000955
LM=26
1606.00000 1594.00000
1651.00000 1572.00000
1713.00000 1469.00000
2327.00000 1412.00000
1821.00000 1880.00000
2060.00000 1631.00000
2984.00000 1547.00000
2954.00000 1429.00000
3197.00000 1417.00000
3773.00000 1843.00000
3510.00000 1301.00000
1957.00000 1922.00000
2100.00000 1938.00000
2229.00000 1998.00000
2322.00000 2108.00000
2440.00000 2190.00000
2568.00000 2257.00000
2704.00000 2307.00000
2842.00000 2348.00000
2984.00000 2372.00000
3126.00000 2350.00000
3264.00000 2307.00000
3397.00000 2251.00000
3522.00000 2178.00000
3638.00000 2092.00000
3727.00000 1980.00000
IMAGE=IMG_2809Artibeus_toltecus_LSUMZ11934_Lat.JPG
ID=69 
SCALE=0.000948
LM=26
1647.00000 1718.00000
1704.00000 1650.00000
1774.00000 1543.00000
2376.00000 1494.00000
1873.00000 2009.00000
2110.00000 1753.00000
3173.00000 1652.00000
3112.00000 1525.00000
3354.00000 1521.00000
3937.00000 1919.00000
3701.00000 1403.00000
2019.00000 2044.00000
2167.00000 2071.00000
2301.00000 2138.00000
2415.00000 2237.00000
2549.00000 2305.00000
2687.00000 2367.00000
2826.00000 2427.00000
2971.00000 2465.00000
3121.00000 2475.00000
3271.00000 2462.00000
3418.00000 2426.00000
3555.00000 2362.00000
3681.00000 2279.00000
3796.00000 2182.00000
3885.00000 2060.00000
IMAGE=IMG_2811Artibeus_toltecus_LSUMZ4857_Lat.JPG
ID=70 
SCALE=0.000956
LM=26
1616.00000 1673.00000
1657.00000 1619.00000
1717.00000 1506.00000
2345.00000 1444.00000
1840.00000 1944.00000
2070.00000 1683.00000
2994.00000 1543.00000
3014.00000 1456.00000
3245.00000 1451.00000
3902.00000 1849.00000
3582.00000 1305.00000
1986.00000 1971.00000
2134.00000 1994.00000
2272.00000 2047.00000
2385.00000 2145.00000
2517.00000 2215.00000
2652.00000 2279.00000
2790.00000 2337.00000
2933.00000 2381.00000
3081.00000 2396.00000
3230.00000 2379.00000
3373.00000 2339.00000
3506.00000 2271.00000
3629.00000 2187.00000
3744.00000 2091.00000
3852.00000 1989.00000
IMAGE=IMG_2813Artibeus_toltecus_LSUMZ4856_Lat.JPG
ID=71 
SCALE=0.000951
LM=26
1645.00000 1631.00000
1676.00000 1574.00000
1743.00000 1467.00000
2345.00000 1426.00000
1858.00000 1907.00000
2095.00000 1638.00000
3007.00000 1545.00000
3017.00000 1468.00000
3268.00000 1471.00000
3824.00000 1898.00000
3592.00000 1354.00000
1996.00000 1935.00000
2139.00000 1958.00000
2268.00000 2015.00000
2377.00000 2109.00000
2494.00000 2192.00000
2616.00000 2270.00000
2742.00000 2339.00000
2878.00000 2387.00000
3021.00000 2407.00000
3164.00000 2398.00000
3303.00000 2358.00000
3435.00000 2300.00000
3557.00000 2224.00000
3669.00000 2133.00000
3773.00000 2034.00000
IMAGE=IMG_2815Artibeus_toltecus_LSUMZ4858_Lat.JPG
ID=72 
SCALE=0.000956
LM=26
1669.00000 1786.00000
1717.00000 1730.00000
1770.00000 1631.00000
2394.00000 1551.00000
1930.00000 2069.00000
2132.00000 1802.00000
3074.00000 1662.00000
3040.00000 1533.00000
3257.00000 1531.00000
3861.00000 1931.00000
3580.00000 1368.00000
2067.00000 2104.00000
2209.00000 2121.00000
2335.00000 2188.00000
2446.00000 2278.00000
2573.00000 2344.00000
2704.00000 2402.00000
2840.00000 2447.00000
2980.00000 2478.00000
3122.00000 2485.00000
3264.00000 2467.00000
3402.00000 2429.00000
3532.00000 2368.00000
3651.00000 2288.00000
3760.00000 2196.00000
3832.00000 2074.00000
IMAGE=IMG_2817Artibeus_toltecus_LSUMZ4860_Lat.JPG
ID=73 
SCALE=0.000955
