# Supplementary material for: Inter- and intraspecific variation in the Artibeus species complex demonstrates size and shape partitioning among species
Source: PeerJ. 2021 Jul 12;9:e11777. doi: 10.7717/peerj.11777 (PMC8280882; doi:10.7717/peerj.11777)
Supplement: Supplemental Information 10 [file peerj-09-11777-s010.txt]

LM=27
1824.00000 1842.00000
1873.00000 1985.00000
1967.00000 2068.00000
2337.00000 2270.00000
2514.00000 2224.00000
2516.00000 2122.00000
2594.00000 1990.00000
2734.00000 1860.00000
2994.00000 2377.00000
3033.00000 2135.00000
3110.00000 2309.00000
3344.00000 1863.00000
3593.00000 1865.00000
3634.00000 1864.00000
3492.00000 2120.00000
3178.00000 1990.00000
3236.00000 2339.00000
2410.00000 2298.00000
2479.00000 2330.00000
2549.00000 2361.00000
2622.00000 2384.00000
2696.00000 2399.00000
2772.00000 2408.00000
2848.00000 2417.00000
2925.00000 2422.00000
2995.00000 2405.00000
3050.00000 2351.00000
IMAGE=IMG_2615Artibeus_lituratus_LSUMZ37529_Vent.JPG
ID=93 
SCALE=0.001748
LM=27
1878.00000 1855.00000
1922.00000 1988.00000
2016.00000 2068.00000
2319.00000 2278.00000
2501.00000 2268.00000
2535.00000 2128.00000
2584.00000 2006.00000
2727.00000 1876.00000
2968.00000 2392.00000
3004.00000 2156.00000
3077.00000 2340.00000
3331.00000 1889.00000
3590.00000 1892.00000
3634.00000 1892.00000
3466.00000 2130.00000
3148.00000 2008.00000
3232.00000 2374.00000
2387.00000 2313.00000
2452.00000 2351.00000
2520.00000 2385.00000
2590.00000 2413.00000
2663.00000 2434.00000
2738.00000 2445.00000
2813.00000 2453.00000
2889.00000 2454.00000
2960.00000 2432.00000
3018.00000 2382.00000
IMAGE=IMG_2617Artibeus_lituratus_LSUMZ37530_Vent.JPG
ID=94 
SCALE=0.001763
LM=27
1826.00000 1816.00000
1865.00000 1941.00000
1956.00000 2008.00000
2322.00000 2237.00000
2478.00000 2197.00000
2475.00000 2071.00000
2537.00000 1967.00000
2682.00000 1837.00000
2947.00000 2364.00000
2991.00000 2112.00000
3077.00000 2301.00000
3313.00000 1850.00000
3564.00000 1855.00000
3640.00000 1853.00000
3445.00000 2115.00000
3138.00000 1965.00000
3188.00000 2317.00000
2391.00000 2266.00000
2458.00000 2299.00000
2525.00000 2331.00000
2595.00000 2354.00000
2667.00000 2374.00000
2739.00000 2391.00000
2812.00000 2408.00000
2886.00000 2407.00000
2957.00000 2388.00000
3016.00000 2343.00000
IMAGE=IMG_2619Artibeus_lituratus_LSUMZ37531_Vent.JPG
ID=95 
SCALE=0.001764
LM=27
1826.00000 1834.00000
1868.00000 1956.00000
1946.00000 2034.00000
2291.00000 2239.00000
2444.00000 2216.00000
2467.00000 2083.00000
2529.00000 1969.00000
2714.00000 1841.00000
2921.00000 2330.00000
2968.00000 2102.00000
3027.00000 2294.00000
3263.00000 1850.00000
3536.00000 1850.00000
3590.00000 1853.00000
3403.00000 2102.00000
3094.00000 1949.00000
3161.00000 2317.00000
2355.00000 2275.00000
2418.00000 2311.00000
2484.00000 2339.00000
2553.00000 2360.00000
2624.00000 2374.00000
2696.00000 2382.00000
2768.00000 2388.00000
2840.00000 2390.00000
2908.00000 2372.00000
2967.00000 2331.00000
IMAGE=IMG_2621Artibeus_lituratus_LSUMZ37532_Vent.JPG
ID=96 
SCALE=0.001763
LM=27
1839.00000 1824.00000
1899.00000 1956.00000
1980.00000 2032.00000
2287.00000 2218.00000
2506.00000 2177.00000
2514.00000 2063.00000
2573.00000 1956.00000
2706.00000 1816.00000
2942.00000 2335.00000
2986.00000 2089.00000
3064.00000 2270.00000
3300.00000 1816.00000
3554.00000 1816.00000
3614.00000 1814.00000
3448.00000 2071.00000
3118.00000 1911.00000
3192.00000 2283.00000
2360.00000 2244.00000
2433.00000 2267.00000
2505.00000 2293.00000
2576.00000 2321.00000
2648.00000 2346.00000
2722.00000 2367.00000
2797.00000 2380.00000
2873.00000 2379.00000
2949.00000 2367.00000
3004.00000 2315.00000
IMAGE=IMG_2623Artibeus_lituratus_LSUMZ37533_Vent.JPG
ID=97 
SCALE=0.001777
LM=27
1852.00000 1847.00000
1886.00000 1988.00000
1980.00000 2068.00000
2330.00000 2275.00000
2519.00000 2234.00000
2524.00000 2112.00000
2610.00000 2003.00000
2789.00000 1845.00000
2996.00000 2374.00000
3056.00000 2117.00000
3147.00000 2291.00000
3370.00000 1850.00000
3613.00000 1855.00000
3665.00000 1856.00000
3502.00000 2112.00000
3189.00000 1958.00000
3235.00000 2317.00000
2404.00000 2306.00000
2479.00000 2337.00000
2554.00000 2367.00000
2630.00000 2392.00000
2709.00000 2408.00000
2789.00000 2424.00000
2869.00000 2431.00000
2949.00000 2424.00000
3019.00000 2388.00000
3080.00000 2336.00000
IMAGE=IMG_2625Artibeus_lituratus_LSUMZ37534_Vent.JPG
ID=98 
SCALE=0.001798
LM=27
1819.00000 1777.00000
1858.00000 1915.00000
1951.00000 2003.00000
2324.00000 2224.00000
2485.00000 2177.00000
2496.00000 2052.00000
2573.00000 1930.00000
2703.00000 1801.00000
2929.00000 2314.00000
2957.00000 2063.00000
3033.00000 2252.00000
3279.00000 1811.00000
3541.00000 1809.00000
3608.00000 1809.00000
3411.00000 2081.00000
3101.00000 1949.00000
3170.00000 2281.00000
2389.00000 2252.00000
2454.00000 2279.00000
2520.00000 2302.00000
2588.00000 2324.00000
2655.00000 2345.00000
2724.00000 2359.00000
2794.00000 2370.00000
2865.00000 2372.00000
2928.00000 2346.00000
2976.00000 2294.00000
IMAGE=IMG_2627Artibeus_lituratus_LSUMZ37536_Vent.JPG
ID=99 
SCALE=0.001778
LM=27
1829.00000 1873.00000
1868.00000 2006.00000
1956.00000 2086.00000
2327.00000 2274.00000
2478.00000 2221.00000
2483.00000 2120.00000
2550.00000 2000.00000
2677.00000 1868.00000
2916.00000 2353.00000
2944.00000 2109.00000
3030.00000 2296.00000
3227.00000 1858.00000
3497.00000 1858.00000
3571.00000 1857.00000
3393.00000 2102.00000
3093.00000 1971.00000
3154.00000 2312.00000
2392.00000 2299.00000
2456.00000 2324.00000
2520.00000 2347.00000
2587.00000 2362.00000
2655.00000 2365.00000
2723.00000 2360.00000
2787.00000 2375.00000
2853.00000 2391.00000
2920.00000 2380.00000
2970.00000 2333.00000
IMAGE=IMG_2629Artibeus_lituratus_LSUMZ37538_Vent.JPG
ID=100 
SCALE=0.001782
LM=27
1821.00000 1832.00000
1858.00000 1954.00000
1943.00000 2037.00000
2286.00000 2247.00000
2462.00000 2203.00000
2472.00000 2081.00000
2540.00000 1969.00000
2701.00000 1834.00000
2921.00000 2332.00000
2957.00000 2122.00000
3033.00000 2288.00000
3253.00000 1842.00000
3528.00000 1838.00000
3616.00000 1840.00000
3427.00000 2091.00000
3097.00000 1954.00000
3161.00000 2318.00000
2356.00000 2276.00000
2424.00000 2303.00000
2492.00000 2330.00000
2561.00000 2356.00000
2633.00000 2371.00000
2705.00000 2382.00000
2778.00000 2390.00000
2851.00000 2393.00000
2921.00000 2374.00000
2974.00000 2324.00000
IMAGE=IMG_2631Artibeus_lituratus_LSUMZ37539_Vent.JPG
ID=101 
SCALE=0.001778
LM=27
1826.00000 1809.00000
1863.00000 1943.00000
1961.00000 2032.00000
2283.00000 2249.00000
2459.00000 2218.00000
2488.00000 2088.00000
2548.00000 1967.00000
2698.00000 1850.00000
2926.00000 2366.00000
2970.00000 2146.00000
3030.00000 2307.00000
3274.00000 1889.00000
3536.00000 1897.00000
3583.00000 1899.00000
3422.00000 2128.00000
3104.00000 2011.00000
3170.00000 2333.00000
2344.00000 2286.00000
2410.00000 2318.00000
2479.00000 2345.00000
2551.00000 2363.00000
2623.00000 2376.00000
2696.00000 2389.00000
2768.00000 2408.00000
2841.00000 2413.00000
2913.00000 2398.00000
2971.00000 2352.00000
IMAGE=IMG_2633Artibeus_lituratus_LSUMZ37540_Vent.JPG
ID=102 
SCALE=0.001782
LM=27
1769.00000 1871.00000
1824.00000 2003.00000
1928.00000 2083.00000
2260.00000 2275.00000
2444.00000 2247.00000
2454.00000 2112.00000
2527.00000 2019.00000
2651.00000 1853.00000
2926.00000 2353.00000
2960.00000 2122.00000
3022.00000 2322.00000
3258.00000 1850.00000
3518.00000 1837.00000
3601.00000 1833.00000
3406.00000 2109.00000
3088.00000 1978.00000
3140.00000 2336.00000
2328.00000 2309.00000
2397.00000 2339.00000
2466.00000 2367.00000
2536.00000 2392.00000
2610.00000 2404.00000
2684.00000 2413.00000
2758.00000 2419.00000
2833.00000 2423.00000
2903.00000 2407.00000
2958.00000 2356.00000
IMAGE=IMG_2635Artibeus_lituratus_LSUMZ37542_Vent.JPG
ID=103 
SCALE=0.001777
LM=27
1873.00000 1785.00000
1904.00000 1917.00000
2000.00000 1998.00000
2335.00000 2192.00000
2516.00000 2172.00000
2529.00000 2042.00000
2586.00000 1923.00000
2739.00000 1803.00000
2996.00000 2301.00000
3017.00000 2063.00000
3092.00000 2242.00000
3318.00000 1814.00000
3567.00000 1809.00000
3632.00000 1809.00000
3427.00000 2063.00000
3154.00000 1917.00000
3197.00000 2273.00000
2403.00000 2224.00000
2471.00000 2256.00000
2540.00000 2288.00000
2610.00000 2316.00000
2683.00000 2332.00000
2758.00000 2345.00000
2833.00000 2356.00000
2908.00000 2354.00000
2982.00000 2343.00000
3039.00000 2295.00000
IMAGE=IMG_2637Artibeus_lituratus_LSUMZ37543_Vent.JPG
ID=104 
SCALE=0.001774
LM=27
1806.00000 1863.00000
1858.00000 1988.00000
1954.00000 2065.00000
2283.00000 2244.00000
2462.00000 2226.00000
2462.00000 2091.00000
2542.00000 1975.00000
2685.00000 1829.00000
2963.00000 2330.00000
2976.00000 2107.00000
3066.00000 2270.00000
3276.00000 1822.00000
3549.00000 1819.00000
3586.00000 1817.00000
3432.00000 2081.00000
3097.00000 1955.00000
3204.00000 2284.00000
2352.00000 2276.00000
2425.00000 2304.00000
2499.00000 2329.00000
2574.00000 2348.00000
2651.00000 2359.00000
2728.00000 2369.00000
2805.00000 2382.00000
2882.00000 2395.00000
2956.00000 2377.00000
3006.00000 2320.00000
IMAGE=IMG_2639Artibeus_lituratus_LSUMZ37544_Vent.JPG
ID=105 
SCALE=0.001773
LM=27
1852.00000 1892.00000
1894.00000 2006.00000
1977.00000 2094.00000
2270.00000 2286.00000
2485.00000 2249.00000
2496.00000 2122.00000
2571.00000 2011.00000
2721.00000 1873.00000
2931.00000 2374.00000
2963.00000 2122.00000
3043.00000 2314.00000
3258.00000 1858.00000
3533.00000 1863.00000
3585.00000 1863.00000
3406.00000 2125.00000
3104.00000 2008.00000
3189.00000 2336.00000
2339.00000 2314.00000
2410.00000 2340.00000
2481.00000 2365.00000
2554.00000 2384.00000
2629.00000 2393.00000
2705.00000 2401.00000
2780.00000 2411.00000
2854.00000 2422.00000
2927.00000 2404.00000
2981.00000 2354.00000
IMAGE=IMG_2641Artibeus_lituratus_LSUMZ37545_Vent.JPG
ID=106 
SCALE=0.001778
LM=27
1865.00000 1811.00000
1915.00000 1949.00000
1992.00000 2029.00000
2363.00000 2239.00000
2527.00000 2195.00000
2542.00000 2071.00000
2610.00000 1967.00000
2765.00000 1827.00000
3014.00000 2322.00000
3040.00000 2104.00000
3110.00000 2275.00000
3365.00000 1822.00000
3595.00000 1832.00000
3658.00000 1829.00000
3494.00000 2073.00000
3161.00000 1942.00000
3248.00000 2311.00000
2429.00000 2275.00000
2497.00000 2306.00000
2566.00000 2334.00000
2638.00000 2354.00000
2711.00000 2368.00000
2785.00000 2379.00000
2858.00000 2391.00000
2932.00000 2399.00000
3000.00000 2373.00000
3054.00000 2323.00000
IMAGE=IMG_2643Artibeus_lituratus_LSUMZ37546_Vent.JPG
ID=107 
SCALE=0.001779
LM=27
1933.00000 1850.00000
1964.00000 1977.00000
2047.00000 2058.00000
2376.00000 2265.00000
2568.00000 2208.00000
2579.00000 2107.00000
2638.00000 1988.00000
2799.00000 1858.00000
3009.00000 2343.00000
3043.00000 2109.00000
3100.00000 2296.00000
3341.00000 1860.00000
3611.00000 1855.00000
3668.00000 1855.00000
3484.00000 2094.00000
3183.00000 1985.00000
3232.00000 2315.00000
2440.00000 2287.00000
2508.00000 2310.00000
2576.00000 2331.00000
2644.00000 2353.00000
2713.00000 2373.00000
2783.00000 2387.00000
2853.00000 2400.00000
2924.00000 2403.00000
2994.00000 2389.00000
3043.00000 2337.00000
IMAGE=IMG_2645Artibeus_lituratus_LSUMZ37547_Vent.JPG
ID=108 
SCALE=0.001748
LM=27
1845.00000 1845.00000
1897.00000 1967.00000
2000.00000 2034.00000
2288.00000 2224.00000
2490.00000 2198.00000
2498.00000 2076.00000
2563.00000 1956.00000
2698.00000 1827.00000
2955.00000 2312.00000
2981.00000 2099.00000
3053.00000 2265.00000
3269.00000 1822.00000
3520.00000 1819.00000
3562.00000 1819.00000
3419.00000 2065.00000
3107.00000 1939.00000
3183.00000 2293.00000
2353.00000 2254.00000
2423.00000 2280.00000
2494.00000 2305.00000
2566.00000 2327.00000
2639.00000 2344.00000
2713.00000 2357.00000
2787.00000 2365.00000
2862.00000 2371.00000
2934.00000 2356.00000
2991.00000 2307.00000
IMAGE=IMG_2647Artibeus_lituratus_LSUMZ37549_Vent.JPG
ID=109 
SCALE=0.001777
LM=27
1902.00000 1873.00000
1941.00000 1993.00000
2026.00000 2063.00000
2361.00000 2265.00000
2511.00000 2229.00000
2522.00000 2099.00000
2597.00000 1988.00000
2727.00000 1850.00000
2957.00000 2348.00000
2988.00000 2120.00000
3061.00000 2299.00000
3271.00000 1845.00000
3523.00000 1833.00000
3572.00000 1837.00000
3414.00000 2086.00000
3120.00000 1980.00000
3197.00000 2316.00000
2425.00000 2297.00000
2490.00000 2321.00000
2556.00000 2341.00000
2622.00000 2360.00000
2690.00000 2374.00000
2758.00000 2385.00000
2827.00000 2396.00000
2895.00000 2405.00000
2959.00000 2385.00000
3007.00000 2336.00000
IMAGE=IMG_2649Artibeus_lituratus_LSUMZ37550_Vent.JPG
ID=110 
SCALE=0.001778
LM=27
1808.00000 1785.00000
1858.00000 1923.00000
1954.00000 2000.00000
2340.00000 2198.00000
2503.00000 2169.00000
2509.00000 2052.00000
2584.00000 1933.00000
2739.00000 1803.00000
2950.00000 2301.00000
2973.00000 2073.00000
3069.00000 2244.00000
3305.00000 1824.00000
3551.00000 1825.00000
3647.00000 1827.00000
3444.00000 2074.00000
3128.00000 1933.00000
3186.00000 2304.00000
2406.00000 2231.00000
2471.00000 2263.00000
2537.00000 2291.00000
2605.00000 2314.00000
2674.00000 2334.00000
2745.00000 2347.00000
2816.00000 2354.00000
2888.00000 2352.00000
2954.00000 2329.00000
3010.00000 2284.00000
IMAGE=IMG_2651Artibeus_lituratus_LSUMZ37552_Vent.JPG
ID=111 
SCALE=0.001770
LM=27
1881.00000 1860.00000
1925.00000 1977.00000
2016.00000 2058.00000
2322.00000 2257.00000
2529.00000 2224.00000
2540.00000 2104.00000
2597.00000 2008.00000
2758.00000 1868.00000
2978.00000 2358.00000
3014.00000 2133.00000
3082.00000 2307.00000
3308.00000 1866.00000
3551.00000 1860.00000
3604.00000 1861.00000
3450.00000 2107.00000
3146.00000 1989.00000
3224.00000 2328.00000
2389.00000 2290.00000
2459.00000 2317.00000
2529.00000 2343.00000
2600.00000 2367.00000
2672.00000 2385.00000
2746.00000 2396.00000
2821.00000 2405.00000
2895.00000 2407.00000
2968.00000 2394.00000
3027.00000 2349.00000
IMAGE=IMG_2653Artibeus_lituratus_LSUMZ37554_Vent.JPG
ID=112 
SCALE=0.001747
LM=27
1754.00000 1798.00000
1801.00000 1930.00000
1894.00000 2021.00000
2247.00000 2265.00000
2476.00000 2252.00000
2516.00000 2086.00000
2561.00000 1949.00000
2708.00000 1809.00000
2981.00000 2397.00000
3043.00000 2117.00000
3126.00000 2343.00000
3382.00000 1803.00000
3699.00000 1809.00000
3798.00000 1803.00000
3559.00000 2094.00000
3188.00000 1967.00000
3276.00000 2371.00000
2326.00000 2304.00000
2405.00000 2341.00000
2484.00000 2377.00000
2565.00000 2409.00000
2649.00000 2433.00000
2734.00000 2450.00000
2820.00000 2464.00000
2906.00000 2469.00000
2982.00000 2437.00000
3051.00000 2383.00000
IMAGE=IMG_2820Artibeus_lituratus_LSUMZ8621_Vent.JPG
ID=0 
SCALE=0.001416
LM=27
1741.00000 1811.00000
1785.00000 1949.00000
1881.00000 2037.00000
2229.00000 2268.00000
2478.00000 2265.00000
2503.00000 2083.00000
2553.00000 1936.00000
2737.00000 1794.00000
3007.00000 2387.00000
3071.00000 2128.00000
3121.00000 2332.00000
3383.00000 1788.00000
3673.00000 1777.00000
3725.00000 1777.00000
3551.00000 2065.00000
3180.00000 1933.00000
3287.00000 2338.00000
2307.00000 2302.00000
2388.00000 2336.00000
2470.00000 2370.00000
2551.00000 2403.00000
2637.00000 2422.00000
2724.00000 2436.00000
2811.00000 2451.00000
2898.00000 2454.00000
2983.00000 2433.00000
3052.00000 2380.00000
IMAGE=IMG_2822Artibeus_lituratus_LSUMZ8622_Vent.JPG
ID=1 
SCALE=0.001428
LM=27
1686.00000 1819.00000
1743.00000 1949.00000
1845.00000 2047.00000
2229.00000 2262.00000
2446.00000 2260.00000
2485.00000 2052.00000
2555.00000 1993.00000
2701.00000 1811.00000
2957.00000 2384.00000
3009.00000 2130.00000
3079.00000 2322.00000
3380.00000 1806.00000
3671.00000 1798.00000
3728.00000 1795.00000
3520.00000 2093.00000
3154.00000 1954.00000
3220.00000 2338.00000
2307.00000 2298.00000
2384.00000 2333.00000
2460.00000 2369.00000
2535.00000 2407.00000
2617.00000 2425.00000
2700.00000 2437.00000
2783.00000 2447.00000
2867.00000 2449.00000
2945.00000 2424.00000
3008.00000 2368.00000
IMAGE=IMG_2824Artibeus_lituratus_LSUMZ8615_Vent.JPG
ID=2 
SCALE=0.001406
LM=27
1676.00000 1780.00000
1720.00000 1930.00000
1821.00000 2016.00000
2158.00000 2237.00000
2389.00000 2242.00000
2428.00000 2060.00000
2480.00000 1941.00000
2638.00000 1798.00000
2924.00000 2421.00000
2970.00000 2117.00000
3059.00000 2320.00000
3336.00000 1790.00000
3627.00000 1788.00000
3708.00000 1785.00000
3481.00000 2076.00000
3134.00000 1933.00000
3212.00000 2332.00000
2239.00000 2280.00000
2320.00000 2322.00000
2403.00000 2361.00000
2485.00000 2401.00000
2572.00000 2430.00000
2661.00000 2453.00000
2751.00000 2469.00000
2842.00000 2467.00000
2927.00000 2438.00000
2986.00000 2368.00000
IMAGE=IMG_2826Artibeus_lituratus_LSUMZ8614_Vent.JPG
ID=3 
SCALE=0.001416
LM=27
1733.00000 1860.00000
1788.00000 1998.00000
1881.00000 2081.00000
2223.00000 2304.00000
2452.00000 2281.00000
2485.00000 2135.00000
2532.00000 1998.00000
2701.00000 1853.00000
2963.00000 2408.00000
3014.00000 2159.00000
3092.00000 2361.00000
3370.00000 1850.00000
3647.00000 1845.00000
3712.00000 1840.00000
3507.00000 2109.00000
3170.00000 1998.00000
3261.00000 2392.00000
2303.00000 2336.00000
2381.00000 2372.00000
2459.00000 2407.00000
2540.00000 2436.00000
2623.00000 2457.00000
2706.00000 2475.00000
2792.00000 2486.00000
2877.00000 2488.00000
2955.00000 2459.00000
3015.00000 2398.00000
IMAGE=IMG_2828Artibeus_lituratus_LSUMZ8613_Vent.JPG
ID=4 
SCALE=0.001416
LM=27
1793.00000 1840.00000
1834.00000 1975.00000
1925.00000 2065.00000
2275.00000 2304.00000
2516.00000 2296.00000
2540.00000 2112.00000
2576.00000 1969.00000
2732.00000 1827.00000
3040.00000 2418.00000
3074.00000 2146.00000
3147.00000 2361.00000
3411.00000 1819.00000
3724.00000 1790.00000
3790.00000 1793.00000
3577.00000 2073.00000
3214.00000 1941.00000
3313.00000 2345.00000
2357.00000 2331.00000
2435.00000 2371.00000
2514.00000 2410.00000
2595.00000 2443.00000
2682.00000 2458.00000
2769.00000 2469.00000
2856.00000 2482.00000
2941.00000 2502.00000
3024.00000 2485.00000
3079.00000 2418.00000
IMAGE=IMG_2831Artibeus_lituratus_LSUMZ8612_Vent.JPG
ID=5 
SCALE=0.001425
LM=27
1614.00000 1819.00000
1671.00000 1993.00000
1777.00000 2078.00000
2138.00000 2296.00000
2420.00000 2267.00000
2428.00000 2138.00000
2516.00000 1951.00000
2695.00000 1798.00000
2996.00000 2408.00000
3053.00000 2125.00000
3131.00000 2358.00000
3419.00000 1793.00000
3754.00000 1790.00000
3818.00000 1793.00000
3627.00000 2099.00000
3209.00000 1956.00000
3305.00000 2384.00000
2225.00000 2343.00000
2315.00000 2383.00000
2407.00000 2419.00000
2503.00000 2440.00000
2600.00000 2457.00000
2697.00000 2475.00000
2794.00000 2492.00000
2892.00000 2501.00000
2988.00000 2487.00000
3059.00000 2420.00000
IMAGE=IMG_2833Artibeus_lituratus_LSUMZ3566_Vent.JPG
ID=6 
SCALE=0.001404
LM=27
1637.00000 1819.00000
1715.00000 1985.00000
1834.00000 2078.00000
2249.00000 2322.00000
2485.00000 2270.00000
2478.00000 2120.00000
2519.00000 1964.00000
2747.00000 1798.00000
3033.00000 2428.00000
3066.00000 2135.00000
3180.00000 2353.00000
3422.00000 1783.00000
3795.00000 1770.00000
3865.00000 1766.00000
3650.00000 2096.00000
3245.00000 1912.00000
3357.00000 2364.00000
2333.00000 2354.00000
2419.00000 2379.00000
2502.00000 2413.00000
2588.00000 2441.00000
2676.00000 2457.00000
2766.00000 2460.00000
2855.00000 2470.00000
2945.00000 2474.00000
3032.00000 2456.00000
3104.00000 2402.00000
IMAGE=IMG_2835Artibeus_lituratus_LSUMZ3564_Vent.JPG
ID=7 
SCALE=0.001406
LM=27
1609.00000 1837.00000
1671.00000 2008.00000
1793.00000 2104.00000
2241.00000 2376.00000
2459.00000 2338.00000
2483.00000 2169.00000
2558.00000 2011.00000
2734.00000 1845.00000
3061.00000 2486.00000
3113.00000 2192.00000
3199.00000 2426.00000
3471.00000 1842.00000
3837.00000 1834.00000
3927.00000 1829.00000
3665.00000 2159.00000
3253.00000 2006.00000
3362.00000 2452.00000
2325.00000 2408.00000
2413.00000 2445.00000
2496.00000 2491.00000
2585.00000 2522.00000
2678.00000 2540.00000
2772.00000 2552.00000
2867.00000 2562.00000
2962.00000 2566.00000
3052.00000 2540.00000
3117.00000 2473.00000
IMAGE=IMG_2837Artibeus_lituratus_LSUMZ3561_Vent.JPG
ID=8 
SCALE=0.001439
LM=27
1632.00000 1829.00000
1686.00000 1975.00000
1795.00000 2078.00000
2205.00000 2327.00000
2444.00000 2278.00000
2457.00000 2109.00000
2519.00000 1959.00000
2659.00000 1801.00000
3022.00000 2405.00000
3053.00000 2120.00000
3144.00000 2322.00000
3372.00000 1777.00000
3704.00000 1775.00000
3803.00000 1772.00000
3561.00000 2057.00000
3178.00000 1938.00000
3289.00000 2353.00000
2292.00000 2361.00000
2380.00000 2394.00000
2468.00000 2424.00000
2559.00000 2447.00000
2651.00000 2466.00000
2744.00000 2478.00000
2837.00000 2486.00000
2930.00000 2483.00000
3017.00000 2456.00000
3080.00000 2387.00000
IMAGE=IMG_2839Artibeus_lituratus_LSUMZ3557_Vent.JPG
ID=9 
SCALE=0.001426
LM=27
1583.00000 1788.00000
1635.00000 1936.00000
1741.00000 2052.00000
2104.00000 2301.00000
2389.00000 2262.00000
2387.00000 2109.00000
2509.00000 1949.00000
2680.00000 1798.00000
2986.00000 2415.00000
3025.00000 2120.00000
3129.00000 2356.00000
3375.00000 1790.00000
3730.00000 1793.00000
3860.00000 1793.00000
3572.00000 2102.00000
3204.00000 1954.00000
3256.00000 2384.00000
2201.00000 2341.00000
2295.00000 2377.00000
2389.00000 2415.00000
2487.00000 2438.00000
2586.00000 2461.00000
2684.00000 2486.00000
2782.00000 2507.00000
2882.00000 2513.00000
2977.00000 2486.00000
3048.00000 2414.00000
IMAGE=IMG_2841Artibeus_lituratus_LSUMZ3553_Vent.JPG
ID=10 
SCALE=0.001436
LM=27
1666.00000 1827.00000
1715.00000 1993.00000
1824.00000 2081.00000
2200.00000 2322.00000
2467.00000 2296.00000
2470.00000 2112.00000
2599.00000 1988.00000
2734.00000 1814.00000
3038.00000 2421.00000
3069.00000 2141.00000
3188.00000 2366.00000
3463.00000 1806.00000
3759.00000 1806.00000
3870.00000 1802.00000
3637.00000 2115.00000
3250.00000 1980.00000
3328.00000 2403.00000
2287.00000 2370.00000
2370.00000 2423.00000
2459.00000 2453.00000
2555.00000 2473.00000
2652.00000 2494.00000
2750.00000 2512.00000
2847.00000 2528.00000
2946.00000 2526.00000
3039.00000 2497.00000
3110.00000 2429.00000
IMAGE=IMG_2843Artibeus_lituratus_LSUMZ3567_Vent.JPG
ID=11 
SCALE=0.001426
LM=27
1635.00000 1868.00000
1710.00000 2037.00000
1832.00000 2115.00000
2278.00000 2327.00000
2462.00000 2294.00000
2483.00000 2107.00000
2545.00000 1956.00000
2703.00000 1801.00000
3056.00000 2415.00000
3100.00000 2122.00000
3178.00000 2335.00000
3461.00000 1777.00000
3759.00000 1764.00000
3785.00000 1764.00000
3621.00000 2086.00000
3225.00000 1925.00000
3367.00000 2353.00000
2352.00000 2377.00000
2437.00000 2411.00000
2522.00000 2444.00000
2607.00000 2476.00000
2697.00000 2493.00000
2787.00000 2505.00000
2878.00000 2506.00000
2969.00000 2502.00000
3046.00000 2461.00000
3111.00000 2397.00000
IMAGE=IMG_2845Artibeus_lituratus_LSUMZ3568_Vent.JPG
ID=12 
SCALE=0.001412
LM=27
1689.00000 1777.00000
1741.00000 1951.00000
1842.00000 2065.00000
2218.00000 2312.00000
2490.00000 2309.00000
2511.00000 2104.00000
2592.00000 1977.00000
2807.00000 1798.00000
3095.00000 2460.00000
3142.00000 2146.00000
3225.00000 2390.00000
3533.00000 1809.00000
3855.00000 1801.00000
3963.00000 1803.00000
3691.00000 2135.00000
3310.00000 1972.00000
3385.00000 2415.00000
2311.00000 2350.00000
2403.00000 2391.00000
2492.00000 2438.00000
2583.00000 2480.00000
2680.00000 2508.00000
2779.00000 2519.00000
2880.00000 2527.00000
2980.00000 2536.00000
3077.00000 2521.00000
3142.00000 2447.00000
IMAGE=IMG_2851Artibeus_lituratus_LSUMZ9408_Vent.JPG
ID=13 
SCALE=0.001429
LM=27
1648.00000 1819.00000
1692.00000 1975.00000
1798.00000 2081.00000
2239.00000 2366.00000
2454.00000 2338.00000
2465.00000 2148.00000
2548.00000 2003.00000
2714.00000 1832.00000
3033.00000 2514.00000
3108.00000 2200.00000
3175.00000 2452.00000
3463.00000 1834.00000
3787.00000 1827.00000
3842.00000 1827.00000
3651.00000 2145.00000
3258.00000 1985.00000
3328.00000 2467.00000
2320.00000 2407.00000
2405.00000 2446.00000
2490.00000 2486.00000
2573.00000 2529.00000
2665.00000 2547.00000
2757.00000 2566.00000
2850.00000 2582.00000
2943.00000 2589.00000
3035.00000 2573.00000
3104.00000 2513.00000
IMAGE=IMG_2853Artibeus_lituratus_LSUMZ9407_Vent.JPG
ID=14 
SCALE=0.001429
LM=27
1707.00000 1816.00000
1759.00000 1959.00000
1858.00000 2050.00000
2223.00000 2281.00000
2436.00000 2257.00000
2454.00000 2071.00000
2498.00000 1956.00000
2693.00000 1798.00000
2991.00000 2403.00000
3033.00000 2130.00000
3121.00000 2332.00000
3378.00000 1780.00000
3671.00000 1777.00000
3790.00000 1777.00000
3572.00000 2071.00000
3173.00000 1933.00000
3287.00000 2345.00000
2300.00000 2322.00000
2381.00000 2359.00000
2464.00000 2392.00000
2546.00000 2425.00000
2635.00000 2433.00000
2723.00000 2443.00000
2812.00000 2454.00000
2900.00000 2467.00000
2982.00000 2443.00000
3050.00000 2385.00000
IMAGE=IMG_2855Artibeus_lituratus_LSUMZ9807_Vent.JPG
ID=15 
SCALE=0.001437
LM=27
1642.00000 1840.00000
1702.00000 2003.00000
1816.00000 2102.00000
2200.00000 2332.00000
2462.00000 2283.00000
2472.00000 2117.00000
2548.00000 1964.00000
2698.00000 1819.00000
3038.00000 2436.00000
3074.00000 2143.00000
3157.00000 2374.00000
3440.00000 1806.00000
3769.00000 1793.00000
3847.00000 1790.00000
3619.00000 2099.00000
3243.00000 1962.00000
3320.00000 2408.00000
2285.00000 2370.00000
2374.00000 2400.00000
2463.00000 2429.00000
2553.00000 2456.00000
2644.00000 2479.00000
2737.00000 2496.00000
2830.00000 2505.00000
2924.00000 2510.00000
3017.00000 2502.00000
3084.00000 2437.00000
IMAGE=IMG_2857Artibeus_lituratus_LSUMZ29477_Vent.JPG
ID=16 
SCALE=0.001426
LM=27
1720.00000 1827.00000
1777.00000 1972.00000
1873.00000 2052.00000
2273.00000 2273.00000
2501.00000 2239.00000
2509.00000 2081.00000
2566.00000 1951.00000
2724.00000 1798.00000
3027.00000 2379.00000
3066.00000 2094.00000
3162.00000 2314.00000
3396.00000 1770.00000
3704.00000 1751.00000
3783.00000 1751.00000
3593.00000 2063.00000
3212.00000 1923.00000
3320.00000 2348.00000
2356.00000 2297.00000
2435.00000 2336.00000
2516.00000 2368.00000
2599.00000 2397.00000
2684.00000 2418.00000
2770.00000 2432.00000
2857.00000 2442.00000
2943.00000 2449.00000
3027.00000 2426.00000
3093.00000 2368.00000
IMAGE=IMG_2859Artibeus_lituratus_LSUMZ8950_Vent.JPG
ID=17 
SCALE=0.001405
LM=27
1705.00000 1853.00000
1764.00000 1990.00000
1855.00000 2073.00000
2239.00000 2312.00000
2503.00000 2288.00000
2514.00000 2112.00000
2540.00000 1985.00000
2714.00000 1809.00000
3001.00000 2428.00000
3056.00000 2135.00000
3147.00000 2351.00000
3406.00000 1801.00000
3723.00000 1783.00000
3801.00000 1782.00000
3585.00000 2089.00000
3201.00000 1962.00000
3297.00000 2356.00000
2323.00000 2342.00000
2405.00000 2379.00000
2488.00000 2415.00000
2571.00000 2447.00000
2657.00000 2473.00000
2745.00000 2489.00000
2835.00000 2491.00000
2925.00000 2490.00000
3006.00000 2460.00000
3072.00000 2399.00000
IMAGE=IMG_2861Artibeus_lituratus_LSUMZ8951_Vent.JPG
ID=18 
SCALE=0.001404
LM=27
1606.00000 1819.00000
1668.00000 1977.00000
1782.00000 2081.00000
2169.00000 2338.00000
2428.00000 2312.00000
2457.00000 2122.00000
2535.00000 1967.00000
2683.00000 1798.00000
3030.00000 2465.00000
3066.00000 2154.00000
3149.00000 2390.00000
3461.00000 1780.00000
3785.00000 1783.00000
3860.00000 1785.00000
3634.00000 2096.00000
3219.00000 1946.00000
3326.00000 2392.00000
2260.00000 2377.00000
2351.00000 2413.00000
2440.00000 2453.00000
2532.00000 2487.00000
2627.00000 2511.00000
2723.00000 2530.00000
2820.00000 2544.00000
2917.00000 2550.00000
3011.00000 2528.00000
3077.00000 2456.00000
IMAGE=IMG_2863Artibeus_lituratus_LSUMZ28344_Vent.JPG
ID=19 
SCALE=0.001385
LM=27
1616.00000 1863.00000
1660.00000 2024.00000
1777.00000 2128.00000
2184.00000 2387.00000
2418.00000 2364.00000
2452.00000 2174.00000
2506.00000 2034.00000
2651.00000 1868.00000
2968.00000 2514.00000
3004.00000 2203.00000
3079.00000 2447.00000
3422.00000 1866.00000
3746.00000 1855.00000
3795.00000 1855.00000
3580.00000 2174.00000
3199.00000 2016.00000
3261.00000 2444.00000
2262.00000 2426.00000
2342.00000 2464.00000
2423.00000 2501.00000
2507.00000 2530.00000
2592.00000 2553.00000
2680.00000 2566.00000
2768.00000 2577.00000
2857.00000 2579.00000
2945.00000 2568.00000
3013.00000 2511.00000
IMAGE=IMG_2865Artibeus_lituratus_LSUMZ25186_Vent.JPG
ID=20 
SCALE=0.001426
LM=27
1764.00000 1840.00000
1816.00000 1969.00000
1925.00000 2063.00000
2319.00000 2286.00000
2496.00000 2249.00000
2529.00000 2107.00000
2571.00000 1969.00000
2729.00000 1819.00000
3022.00000 2377.00000
3059.00000 2117.00000
3134.00000 2327.00000
3385.00000 1806.00000
3684.00000 1796.00000
3743.00000 1793.00000
3546.00000 2065.00000
3214.00000 1956.00000
3269.00000 2364.00000
2393.00000 2315.00000
2467.00000 2347.00000
2542.00000 2378.00000
2619.00000 2399.00000
2699.00000 2415.00000
2779.00000 2426.00000
2858.00000 2441.00000
2938.00000 2448.00000
3014.00000 2428.00000
3067.00000 2369.00000
IMAGE=IMG_2867Artibeus_lituratus_LSUMZ12848_Vent.JPG
ID=21 
SCALE=0.001418
LM=27
1686.00000 1780.00000
1731.00000 1941.00000
1837.00000 2042.00000
2190.00000 2278.00000
2415.00000 2288.00000
2446.00000 2099.00000
2485.00000 1956.00000
2654.00000 1798.00000
2963.00000 2418.00000
3007.00000 2154.00000
3069.00000 2361.00000
3362.00000 1811.00000
3673.00000 1814.00000
3764.00000 1811.00000
3507.00000 2112.00000
3154.00000 1967.00000
3248.00000 2377.00000
2267.00000 2317.00000
2345.00000 2360.00000
2424.00000 2401.00000
2506.00000 2434.00000
2593.00000 2453.00000
2680.00000 2468.00000
2768.00000 2483.00000
2855.00000 2498.00000
2939.00000 2476.00000
3006.00000 2419.00000
IMAGE=IMG_2869Artibeus_lituratus_LSUMZ12850_Vent.JPG
ID=22 
SCALE=0.001404
LM=27
1736.00000 1801.00000
1782.00000 1946.00000
1873.00000 2039.00000
2254.00000 2301.00000
2457.00000 2270.00000
2485.00000 2112.00000
2548.00000 1972.00000
2703.00000 1811.00000
2986.00000 2431.00000
3035.00000 2135.00000
3100.00000 2361.00000
3380.00000 1816.00000
3694.00000 1801.00000
3767.00000 1803.00000
3567.00000 2117.00000
3173.00000 1975.00000
3266.00000 2377.00000
2329.00000 2337.00000
2404.00000 2376.00000
2480.00000 2414.00000
2560.00000 2442.00000
2643.00000 2461.00000
2726.00000 2478.00000
2810.00000 2490.00000
2895.00000 2499.00000
2972.00000 2476.00000
3037.00000 2421.00000
IMAGE=IMG_2871Artibeus_lituratus_LSUMZ12849_Vent.JPG
ID=23 
SCALE=0.001427
LM=27
1767.00000 1840.00000
1819.00000 1980.00000
1917.00000 2071.00000
2291.00000 2288.00000
2519.00000 2273.00000
2550.00000 2081.00000
2586.00000 1954.00000
2765.00000 1809.00000
3066.00000 2403.00000
3105.00000 2125.00000
3167.00000 2320.00000
3422.00000 1788.00000
3728.00000 1785.00000
3782.00000 1788.00000
3606.00000 2063.00000
3253.00000 1917.00000
3352.00000 2345.00000
2367.00000 2330.00000
2447.00000 2368.00000
2529.00000 2401.00000
2613.00000 2426.00000
2699.00000 2446.00000
2786.00000 2455.00000
2874.00000 2465.00000
2962.00000 2463.00000
3050.00000 2454.00000
3112.00000 2393.00000
IMAGE=IMG_2873Artibeus_lituratus_LSUMZ11037_Vent.JPG
ID=24 
SCALE=0.001406
LM=27
1728.00000 1814.00000
1769.00000 1956.00000
1876.00000 2045.00000
2286.00000 2268.00000
2506.00000 2257.00000
2532.00000 2078.00000
2581.00000 1938.00000
2745.00000 1790.00000
3043.00000 2392.00000
3079.00000 2117.00000
3183.00000 2335.00000
3440.00000 1788.00000
3777.00000 1790.00000
3831.00000 1785.00000
3634.00000 2081.00000
3235.00000 1943.00000
3331.00000 2351.00000
2366.00000 2305.00000
2444.00000 2348.00000
2520.00000 2394.00000
2603.00000 2426.00000
2690.00000 2448.00000
2776.00000 2470.00000
2865.00000 2477.00000
2954.00000 2471.00000
3034.00000 2432.00000
3106.00000 2380.00000
IMAGE=IMG_2875Artibeus_lituratus_LSUMZ11038_Vent.JPG
ID=25 
SCALE=0.001427
LM=27
1619.00000 1855.00000
1666.00000 1998.00000
1767.00000 2086.00000
2099.00000 2304.00000
2363.00000 2299.00000
2376.00000 2104.00000
2441.00000 1985.00000
2605.00000 1819.00000
2937.00000 2415.00000
2963.00000 2133.00000
3043.00000 2343.00000
3302.00000 1783.00000
3608.00000 1775.00000
3681.00000 1772.00000
3486.00000 2073.00000
3103.00000 1928.00000
3217.00000 2343.00000
2187.00000 2347.00000
2272.00000 2389.00000
2357.00000 2431.00000
2447.00000 2459.00000
2540.00000 2477.00000
2634.00000 2492.00000
2729.00000 2501.00000
2823.00000 2502.00000
2914.00000 2482.00000
2980.00000 2414.00000
IMAGE=IMG_2877Artibeus_lituratus_LSUMZ11039_Vent.JPG
ID=26 
SCALE=0.001415
LM=27
1673.00000 1845.00000
1728.00000 1980.00000
1834.00000 2063.00000
2161.00000 2281.00000
2415.00000 2260.00000
2449.00000 2081.00000
2496.00000 1949.00000
2675.00000 1796.00000
2968.00000 2400.00000
2999.00000 2138.00000
3066.00000 2340.00000
3313.00000 1764.00000
3634.00000 1757.00000
3720.00000 1756.00000
3502.00000 2055.00000
3129.00000 1915.00000
3225.00000 2343.00000
2243.00000 2322.00000
2325.00000 2357.00000
2407.00000 2392.00000
2490.00000 2423.00000
2578.00000 2440.00000
2666.00000 2455.00000
2754.00000 2469.00000
2843.00000 2475.00000
2931.00000 2458.00000
2999.00000 2402.00000
IMAGE=IMG_2879Artibeus_lituratus_LSUMZ11041_Vent.JPG
ID=27 
SCALE=0.001425
LM=27
1702.00000 1858.00000
1775.00000 1977.00000
1878.00000 2065.00000
2221.00000 2294.00000
2444.00000 2273.00000
2480.00000 2102.00000
2535.00000 1975.00000
2698.00000 1811.00000
2994.00000 2400.00000
3040.00000 2135.00000
3108.00000 2325.00000
3354.00000 1785.00000
3657.00000 1771.00000
3715.00000 1772.00000
3536.00000 2071.00000
3165.00000 1951.00000
3277.00000 2327.00000
2297.00000 2338.00000
2379.00000 2374.00000
2461.00000 2408.00000
2546.00000 2435.00000
2633.00000 2452.00000
2722.00000 2466.00000
2810.00000 2476.00000
2900.00000 2480.00000
2984.00000 2453.00000
3044.00000 2387.00000
IMAGE=IMG_2881Artibeus_lituratus_LSUMZ11042_Vent.JPG
ID=28 
SCALE=0.001434
LM=27
1746.00000 1855.00000
1803.00000 1990.00000
1902.00000 2073.00000
2278.00000 2320.00000
2509.00000 2299.00000
2529.00000 2138.00000
2586.00000 1972.00000
2711.00000 1829.00000
3043.00000 2441.00000
3077.00000 2169.00000
3162.00000 2364.00000
3419.00000 1814.00000
3738.00000 1806.00000
3803.00000 1806.00000
3608.00000 2112.00000
3222.00000 1951.00000
3339.00000 2361.00000
2358.00000 2362.00000
2438.00000 2400.00000
2518.00000 2436.00000
2602.00000 2465.00000
2687.00000 2488.00000
2774.00000 2502.00000
2862.00000 2507.00000
2950.00000 2506.00000
3034.00000 2485.00000
3098.00000 2425.00000
IMAGE=IMG_2883Artibeus_lituratus_LSUMZ11043_Vent.JPG
ID=29 
SCALE=0.001406
LM=27
1731.00000 1801.00000
1769.00000 1936.00000
1878.00000 2029.00000
2291.00000 2281.00000
2475.00000 2249.00000
2514.00000 2089.00000
2553.00000 1951.00000
2721.00000 1809.00000
2991.00000 2408.00000
3056.00000 2125.00000
3110.00000 2351.00000
3370.00000 1816.00000
3699.00000 1814.00000
3795.00000 1814.00000
3546.00000 2107.00000
3188.00000 1954.00000
3250.00000 2364.00000
2365.00000 2319.00000
2437.00000 2357.00000
2512.00000 2390.00000
2587.00000 2421.00000
2665.00000 2443.00000
2745.00000 2460.00000
2826.00000 2469.00000
2907.00000 2469.00000
2988.00000 2459.00000
3048.00000 2408.00000
IMAGE=IMG_2885Artibeus_lituratus_LSUMZ11045_Vent.JPG
ID=30 
SCALE=0.001418
LM=27
1741.00000 1806.00000
1793.00000 1954.00000
1915.00000 2055.00000
2223.00000 2288.00000
2485.00000 2278.00000
2537.00000 2083.00000
2566.00000 1943.00000
2711.00000 1790.00000
3022.00000 2400.00000
3059.00000 2083.00000
3139.00000 2351.00000
3406.00000 1788.00000
3717.00000 1775.00000
3800.00000 1775.00000
3588.00000 2076.00000
3206.00000 1943.00000
3312.00000 2346.00000
2300.00000 2331.00000
2383.00000 2364.00000
2467.00000 2396.00000
2551.00000 2430.00000
2639.00000 2443.00000
2728.00000 2454.00000
2817.00000 2465.00000
2906.00000 2470.00000
2992.00000 2450.00000
3063.00000 2396.00000
IMAGE=IMG_2887Artibeus_lituratus_LSUMZ11044_Vent.JPG
ID=31 
SCALE=0.001406

LM=27
1658.00000 1801.00000
1712.00000 1959.00000
1826.00000 2060.00000
2210.00000 2301.00000
2439.00000 2268.00000
2449.00000 2117.00000
2509.00000 1933.00000
2695.00000 1780.00000
3025.00000 2387.00000
3059.00000 2099.00000
3136.00000 2325.00000
3393.00000 1762.00000
3728.00000 1741.00000
3790.00000 1733.00000
3567.00000 2078.00000
3201.00000 1912.00000
3305.00000 2351.00000
2291.00000 2339.00000
2375.00000 2375.00000
2459.00000 2410.00000
2547.00000 2438.00000
2637.00000 2452.00000
2728.00000 2461.00000
2819.00000 2464.00000
2911.00000 2460.00000
3001.00000 2446.00000
3063.00000 2381.00000
IMAGE=IMG_2892Artibeus_lituratus_LSUMZ8286_Vent.JPG
ID=33 
SCALE=0.001418
LM=27
1619.00000 1811.00000
1676.00000 1969.00000
1788.00000 2058.00000
2192.00000 2273.00000
2407.00000 2226.00000
2415.00000 2078.00000
2503.00000 1938.00000
2669.00000 1790.00000
2994.00000 2364.00000
3025.00000 2089.00000
3121.00000 2309.00000
3344.00000 1780.00000
3702.00000 1767.00000
3811.00000 1764.00000
3562.00000 2073.00000
3180.00000 1905.00000
3269.00000 2332.00000
2269.00000 2313.00000
2353.00000 2347.00000
2439.00000 2378.00000
2528.00000 2400.00000
2616.00000 2421.00000
2707.00000 2430.00000
2798.00000 2438.00000
2889.00000 2443.00000
2975.00000 2421.00000
3045.00000 2364.00000
IMAGE=IMG_2894Artibeus_lituratus_LSUMZ8287_Vent.JPG
ID=34 
SCALE=0.001418
LM=27
1500.00000 1762.00000
1549.00000 1915.00000
1658.00000 2032.00000
2078.00000 2314.00000
2283.00000 2296.00000
2322.00000 2112.00000
2410.00000 1975.00000
2612.00000 1814.00000
2867.00000 2465.00000
2916.00000 2177.00000
2991.00000 2403.00000
3315.00000 1845.00000
3650.00000 1850.00000
3694.00000 1853.00000
3481.00000 2159.00000
3097.00000 1988.00000
3152.00000 2431.00000
2161.00000 2355.00000
2240.00000 2400.00000
2321.00000 2443.00000
2404.00000 2479.00000
2493.00000 2498.00000
2583.00000 2516.00000
2672.00000 2533.00000
2763.00000 2537.00000
2849.00000 2514.00000
2919.00000 2455.00000
IMAGE=IMG_2896Artibeus_lituratus_LSUMZ8288_Vent.JPG
ID=35 
SCALE=0.001406
LM=27
1681.00000 1793.00000
1746.00000 1956.00000
1863.00000 2052.00000
2312.00000 2345.00000
2527.00000 2314.00000
2576.00000 2135.00000
2605.00000 1982.00000
2797.00000 1827.00000
3113.00000 2493.00000
3149.00000 2172.00000
3253.00000 2400.00000
3505.00000 1866.00000
3860.00000 1850.00000
3914.00000 1847.00000
3689.00000 2179.00000
3316.00000 2002.00000
3393.00000 2434.00000
2400.00000 2380.00000
2485.00000 2422.00000
2568.00000 2467.00000
2657.00000 2500.00000
2749.00000 2524.00000
2841.00000 2545.00000
2934.00000 2561.00000
3028.00000 2563.00000
3115.00000 2529.00000
3179.00000 2459.00000
IMAGE=IMG_2898Artibeus_lituratus_LSUMZ8289_Vent.JPG
ID=36 
SCALE=0.001416
LM=27
1572.00000 1837.00000
1627.00000 1985.00000
1749.00000 2071.00000
2104.00000 2335.00000
2358.00000 2322.00000
2382.00000 2130.00000
2441.00000 2000.00000
2641.00000 1834.00000
2937.00000 2475.00000
2978.00000 2161.00000
3077.00000 2392.00000
3375.00000 1832.00000
3702.00000 1834.00000
3761.00000 1837.00000
3551.00000 2164.00000
3149.00000 1988.00000
3243.00000 2452.00000
2193.00000 2376.00000
2278.00000 2425.00000
2367.00000 2467.00000
2456.00000 2507.00000
2551.00000 2532.00000
2648.00000 2545.00000
2746.00000 2554.00000
2843.00000 2559.00000
2933.00000 2524.00000
3010.00000 2463.00000
IMAGE=IMG_2900Artibeus_lituratus_LSUMZ8290_Vent.JPG
ID=37 
SCALE=0.001428
LM=27
1609.00000 1803.00000
1658.00000 1967.00000
1775.00000 2042.00000
2164.00000 2312.00000
2467.00000 2255.00000
2478.00000 2102.00000
2568.00000 1956.00000
2760.00000 1798.00000
3038.00000 2413.00000
3082.00000 2109.00000
3194.00000 2337.00000
3476.00000 1757.00000
3787.00000 1754.00000
3878.00000 1751.00000
3652.00000 2086.00000
3266.00000 1923.00000
3336.00000 2374.00000
2255.00000 2350.00000
2350.00000 2386.00000
2446.00000 2420.00000
2544.00000 2449.00000
2643.00000 2469.00000
2743.00000 2488.00000
2843.00000 2505.00000
2944.00000 2504.00000
3034.00000 2466.00000
3108.00000 2397.00000
IMAGE=IMG_2902Artibeus_lituratus_LSUMZ8291_Vent.JPG
ID=38 
SCALE=0.001397
LM=27
1565.00000 1855.00000
1622.00000 2013.00000
1728.00000 2104.00000
2130.00000 2340.00000
2366.00000 2299.00000
2374.00000 2154.00000
2490.00000 2003.00000
2690.00000 1842.00000
2970.00000 2449.00000
3017.00000 2156.00000
3082.00000 2384.00000
3403.00000 1829.00000
3699.00000 1822.00000
3751.00000 1819.00000
3557.00000 2156.00000
3175.00000 1980.00000
3248.00000 2423.00000
2213.00000 2378.00000
2300.00000 2417.00000
2386.00000 2456.00000
2476.00000 2487.00000
2568.00000 2508.00000
2661.00000 2528.00000
2755.00000 2539.00000
2849.00000 2534.00000
2941.00000 2512.00000
3010.00000 2448.00000
IMAGE=IMG_2904Artibeus_lituratus_LSUMZ8292_Vent.JPG
ID=39 
SCALE=0.001416
LM=27
1673.00000 1790.00000
1720.00000 1938.00000
1826.00000 2037.00000
2223.00000 2294.00000
2446.00000 2249.00000
2475.00000 2089.00000
2532.00000 1936.00000
2719.00000 1793.00000
2996.00000 2413.00000
3053.00000 2125.00000
3123.00000 2320.00000
3401.00000 1790.00000
3725.00000 1796.00000
3787.00000 1796.00000
3582.00000 2117.00000
3188.00000 1930.00000
3256.00000 2366.00000
2308.00000 2327.00000
2392.00000 2361.00000
2476.00000 2397.00000
2562.00000 2427.00000
2650.00000 2449.00000
2740.00000 2465.00000
2829.00000 2481.00000
2920.00000 2486.00000
3002.00000 2453.00000
3065.00000 2388.00000
IMAGE=IMG_2906Artibeus_lituratus_LSUMZ7513_Vent.JPG
ID=40 
SCALE=0.001406
LM=27
1655.00000 1855.00000
1718.00000 2016.00000
1834.00000 2094.00000
2262.00000 2317.00000
2483.00000 2268.00000
2490.00000 2115.00000
2561.00000 1951.00000
2742.00000 1793.00000
3061.00000 2410.00000
3103.00000 2115.00000
3188.00000 2332.00000
3432.00000 1767.00000
3778.00000 1744.00000
3883.00000 1739.00000
3632.00000 2076.00000
3269.00000 1936.00000
3383.00000 2361.00000
2345.00000 2357.00000
2430.00000 2390.00000
2517.00000 2421.00000
2607.00000 2439.00000
2697.00000 2457.00000
2787.00000 2472.00000
2878.00000 2484.00000
2969.00000 2486.00000
3055.00000 2456.00000
3119.00000 2391.00000
IMAGE=IMG_2908Artibeus_lituratus_LSUMZ7514_Vent.JPG
ID=41 
SCALE=0.001406
LM=27
1741.00000 1834.00000
1790.00000 1977.00000
1897.00000 2058.00000
2210.00000 2278.00000
2465.00000 2278.00000
2496.00000 2112.00000
2537.00000 1959.00000
2677.00000 1822.00000
3009.00000 2400.00000
3030.00000 2130.00000
3100.00000 2332.00000
3385.00000 1798.00000
3681.00000 1790.00000
3728.00000 1788.00000
3546.00000 2078.00000
3183.00000 1936.00000
3269.00000 2332.00000
2291.00000 2313.00000
2371.00000 2351.00000
2451.00000 2390.00000
2532.00000 2427.00000
2619.00000 2447.00000
2706.00000 2464.00000
2795.00000 2473.00000
2884.00000 2475.00000
2970.00000 2454.00000
3035.00000 2396.00000
IMAGE=IMG_2910Artibeus_lituratus_LSUMZ8280_Vent.JPG
ID=42 
SCALE=0.001437
LM=27
1712.00000 1814.00000
1751.00000 1956.00000
1852.00000 2047.00000
2200.00000 2275.00000
2407.00000 2286.00000
2459.00000 2102.00000
2470.00000 1975.00000
2620.00000 1837.00000
2890.00000 2431.00000
2960.00000 2156.00000
3027.00000 2384.00000
3315.00000 1840.00000
3601.00000 1847.00000
3697.00000 1847.00000
3455.00000 2133.00000
3090.00000 1990.00000
3173.00000 2382.00000
2271.00000 2319.00000
2342.00000 2359.00000
2414.00000 2399.00000
2487.00000 2434.00000
2564.00000 2461.00000
2645.00000 2474.00000
2726.00000 2485.00000
2808.00000 2488.00000
2886.00000 2471.00000
2948.00000 2419.00000
IMAGE=IMG_2912Artibeus_lituratus_LSUMZ8281_Vent.JPG
ID=43 
SCALE=0.001426
LM=27
1736.00000 1764.00000
1785.00000 1902.00000
1886.00000 1988.00000
2244.00000 2215.00000
2459.00000 2213.00000
2485.00000 2047.00000
2553.00000 1905.00000
2688.00000 1772.00000
2957.00000 2332.00000
2983.00000 2083.00000
3048.00000 2296.00000
3302.00000 1767.00000
3582.00000 1775.00000
3694.00000 1772.00000
3474.00000 2058.00000
3126.00000 1920.00000
3206.00000 2307.00000
2313.00000 2249.00000
2387.00000 2282.00000
2459.00000 2319.00000
2533.00000 2352.00000
2610.00000 2375.00000
2689.00000 2394.00000
2768.00000 2407.00000
2848.00000 2418.00000
2921.00000 2391.00000
2984.00000 2342.00000
IMAGE=IMG_2914Artibeus_lituratus_LSUMZ8282_Vent.JPG
ID=44 
SCALE=0.001416
LM=27
1655.00000 1860.00000
1707.00000 2019.00000
1814.00000 2107.00000
2223.00000 2332.00000
2454.00000 2309.00000
2485.00000 2148.00000
2537.00000 1990.00000
2711.00000 1811.00000
3048.00000 2457.00000
3066.00000 2159.00000
3191.00000 2356.00000
3440.00000 1777.00000
3780.00000 1759.00000
3829.00000 1756.00000
3611.00000 2096.00000
3214.00000 1928.00000
3352.00000 2379.00000
2305.00000 2377.00000
2393.00000 2420.00000
2484.00000 2459.00000
2578.00000 2491.00000
2673.00000 2515.00000
2771.00000 2527.00000
2869.00000 2538.00000
2968.00000 2539.00000
3053.00000 2499.00000
3117.00000 2423.00000
IMAGE=IMG_2916Artibeus_lituratus_LSUMZ8285_Vent.JPG
ID=45 
SCALE=0.001416
LM=27
1671.00000 1798.00000
1725.00000 1946.00000
1834.00000 2037.00000
2221.00000 2301.00000
2478.00000 2270.00000
2498.00000 2115.00000
2558.00000 1962.00000
2752.00000 1803.00000
3090.00000 2431.00000
3116.00000 2146.00000
3209.00000 2351.00000
3479.00000 1790.00000
3772.00000 1785.00000
3816.00000 1783.00000
3658.00000 2073.00000
3250.00000 1925.00000
3359.00000 2364.00000
2310.00000 2337.00000
2401.00000 2374.00000
2492.00000 2411.00000
2586.00000 2443.00000
2680.00000 2470.00000
2777.00000 2484.00000
2876.00000 2487.00000
2974.00000 2496.00000
3070.00000 2487.00000
3140.00000 2418.00000
IMAGE=IMG_2918Artibeus_lituratus_LSUMZ8293_Vent.JPG
ID=46 
SCALE=0.001420
LM=27
1619.00000 1783.00000
1653.00000 1943.00000
1759.00000 2050.00000
2166.00000 2309.00000
2361.00000 2294.00000
2418.00000 2109.00000
2493.00000 1988.00000
2711.00000 1824.00000
2942.00000 2470.00000
3001.00000 2185.00000
3066.00000 2408.00000
3409.00000 1855.00000
3730.00000 1863.00000
3790.00000 1863.00000
3564.00000 2179.00000
3180.00000 1988.00000
3232.00000 2447.00000
2246.00000 2352.00000
2327.00000 2388.00000
2409.00000 2424.00000
2487.00000 2465.00000
2573.00000 2482.00000
2660.00000 2502.00000
2747.00000 2519.00000
2835.00000 2531.00000
2922.00000 2512.00000
2990.00000 2457.00000
IMAGE=IMG_2920Artibeus_lituratus_LSUMZ8294_Vent.JPG
ID=47 
SCALE=0.001426
LM=27
1673.00000 1837.00000
1736.00000 2000.00000
1855.00000 2089.00000
2210.00000 2338.00000
2478.00000 2301.00000
2496.00000 2143.00000
2586.00000 1995.00000
2799.00000 1829.00000
3084.00000 2470.00000
3134.00000 2169.00000
3225.00000 2390.00000
3481.00000 1816.00000
3818.00000 1816.00000
3894.00000 1816.00000
3645.00000 2112.00000
3282.00000 1977.00000
3369.00000 2400.00000
2301.00000 2383.00000
2399.00000 2408.00000
2492.00000 2446.00000
2580.00000 2495.00000
2677.00000 2523.00000
2777.00000 2539.00000
2878.00000 2548.00000
2979.00000 2555.00000
3072.00000 2526.00000
3144.00000 2455.00000
IMAGE=IMG_2922Artibeus_lituratus_LSUMZ8295_Vent.JPG
ID=48 
SCALE=0.001416
LM=27
1689.00000 1783.00000
1743.00000 1941.00000
1852.00000 2032.00000
2252.00000 2278.00000
2475.00000 2237.00000
2485.00000 2065.00000
2555.00000 1923.00000
2706.00000 1754.00000
3012.00000 2369.00000
3040.00000 2081.00000
3144.00000 2299.00000
3419.00000 1731.00000
3756.00000 1728.00000
3816.00000 1728.00000
3603.00000 2050.00000
3191.00000 1892.00000
3308.00000 2327.00000
2334.00000 2316.00000
2417.00000 2346.00000
2501.00000 2375.00000
2586.00000 2403.00000
2672.00000 2424.00000
2760.00000 2440.00000
2848.00000 2451.00000
2936.00000 2453.00000
3019.00000 2422.00000
3074.00000 2353.00000
IMAGE=IMG_2924Artibeus_lituratus_LSUMZ8296_Vent.JPG
ID=49 
SCALE=0.001416
LM=27
1648.00000 1777.00000
1702.00000 1933.00000
1814.00000 2032.00000
2260.00000 2283.00000
2454.00000 2242.00000
2459.00000 2086.00000
2540.00000 1933.00000
2698.00000 1783.00000
3051.00000 2413.00000
3079.00000 2120.00000
3160.00000 2338.00000
3429.00000 1796.00000
3761.00000 1790.00000
3839.00000 1788.00000
3603.00000 2102.00000
3212.00000 1936.00000
3333.00000 2379.00000
2341.00000 2323.00000
2421.00000 2362.00000
2503.00000 2400.00000
2588.00000 2428.00000
2675.00000 2451.00000
2764.00000 2467.00000
2852.00000 2481.00000
2942.00000 2485.00000
3027.00000 2464.00000
3093.00000 2403.00000
IMAGE=IMG_2926Artibeus_lituratus_LSUMZ8297_Vent.JPG
ID=50 
SCALE=0.001416
LM=27
1793.00000 1718.00000
1845.00000 1871.00000
1951.00000 1972.00000
2366.00000 2239.00000
2573.00000 2205.00000
2592.00000 2052.00000
2672.00000 1920.00000
2867.00000 1759.00000
3134.00000 2400.00000
3178.00000 2117.00000
3258.00000 2325.00000
3606.00000 1796.00000
3907.00000 1797.00000
3987.00000 1800.00000
3735.00000 2112.00000
3383.00000 1941.00000
3419.00000 2369.00000
2447.00000 2280.00000
2526.00000 2318.00000
2606.00000 2358.00000
2685.00000 2398.00000
2771.00000 2422.00000
2859.00000 2427.00000
2947.00000 2441.00000
3035.00000 2452.00000
3120.00000 2434.00000
3188.00000 2378.00000
IMAGE=IMG_2928Artibeus_lituratus_LSUMZ8298_Vent.JPG
ID=51 
SCALE=0.001415
LM=27
1577.00000 1907.00000
1637.00000 2063.00000
1756.00000 2164.00000
2130.00000 2397.00000
2400.00000 2358.00000
2423.00000 2190.00000
2509.00000 2019.00000
2672.00000 1853.00000
3007.00000 2493.00000
3017.00000 2187.00000
3116.00000 2426.00000
3398.00000 1811.00000
3710.00000 1803.00000
3787.00000 1801.00000
3590.00000 2120.00000
3204.00000 1995.00000
3308.00000 2408.00000
2220.00000 2435.00000
2310.00000 2474.00000
2399.00000 2514.00000
2494.00000 2535.00000
2590.00000 2552.00000
2687.00000 2565.00000
2784.00000 2575.00000
2882.00000 2581.00000
2978.00000 2563.00000
3049.00000 2497.00000
IMAGE=IMG_2930Artibeus_lituratus_LSUMZ8300_Vent.JPG
ID=52 
SCALE=0.001435
LM=27
1671.00000 1793.00000
1712.00000 1951.00000
1824.00000 2050.00000
2195.00000 2294.00000
2446.00000 2275.00000
2464.00000 2111.00000
2529.00000 1977.00000
2693.00000 1822.00000
3001.00000 2447.00000
3059.00000 2159.00000
3142.00000 2400.00000
3414.00000 1834.00000
3733.00000 1847.00000
3787.00000 1850.00000
3578.00000 2138.00000
3214.00000 1988.00000
3300.00000 2408.00000
2274.00000 2342.00000
2361.00000 2381.00000
2447.00000 2421.00000
2534.00000 2460.00000
2624.00000 2493.00000
2716.00000 2517.00000
2809.00000 2534.00000
2904.00000 2535.00000
2994.00000 2510.00000
3062.00000 2444.00000
IMAGE=IMG_2932Artibeus_lituratus_LSUMZ8305_Vent.JPG
ID=53 
SCALE=0.001437

LM=27
1458.00000 1879.00000
1526.00000 2032.00000
1648.00000 2122.00000
2104.00000 2374.00000
2361.00000 2320.00000
2366.00000 2154.00000
2415.00000 2006.00000
2615.00000 1827.00000
2942.00000 2457.00000
2955.00000 2156.00000
3069.00000 2377.00000
3339.00000 1798.00000
3650.00000 1788.00000
3732.00000 1789.00000
3525.00000 2120.00000
3118.00000 1972.00000
3222.00000 2382.00000
2191.00000 2403.00000
2281.00000 2435.00000
2372.00000 2467.00000
2462.00000 2498.00000
2556.00000 2515.00000
2650.00000 2529.00000
2745.00000 2544.00000
2840.00000 2544.00000
2926.00000 2509.00000
2995.00000 2442.00000
IMAGE=IMG_2936Artibeus_lituratus_LSUMZ37479_Vent.JPG
ID=55 
SCALE=0.001413
LM=27
1593.00000 1873.00000
1658.00000 2029.00000
1777.00000 2117.00000
2195.00000 2348.00000
2436.00000 2309.00000
2452.00000 2133.00000
2532.00000 2000.00000
2739.00000 1827.00000
3009.00000 2460.00000
3035.00000 2161.00000
3144.00000 2382.00000
3414.00000 1814.00000
3785.00000 1793.00000
3863.00000 1786.00000
3619.00000 2122.00000
3240.00000 1977.00000
3333.00000 2395.00000
2282.00000 2382.00000
2370.00000 2416.00000
2459.00000 2447.00000
2550.00000 2473.00000
2642.00000 2494.00000
2735.00000 2508.00000
2829.00000 2521.00000
2922.00000 2534.00000
3010.00000 2511.00000
3076.00000 2443.00000
IMAGE=IMG_2938Artibeus_lituratus_LSUMZ37478_Vent.JPG
ID=56 
SCALE=0.001416
LM=27
1453.00000 1824.00000
1520.00000 2003.00000
1640.00000 2086.00000
2148.00000 2330.00000
2337.00000 2283.00000
2358.00000 2120.00000
2446.00000 1977.00000
2654.00000 1793.00000
2955.00000 2444.00000
2994.00000 2128.00000
3105.00000 2358.00000
3383.00000 1770.00000
3673.00000 1772.00000
3748.00000 1770.00000
3572.00000 2112.00000
3154.00000 1930.00000
3282.00000 2390.00000
2233.00000 2374.00000
2319.00000 2416.00000
2405.00000 2457.00000
2497.00000 2486.00000
2591.00000 2504.00000
2686.00000 2512.00000
2781.00000 2520.00000
2876.00000 2521.00000
2963.00000 2485.00000
3032.00000 2419.00000
IMAGE=IMG_2940Artibeus_lituratus_LSUMZ37477_Vent.JPG
ID=57 
SCALE=0.001403
LM=27
1616.00000 1850.00000
1681.00000 2006.00000
1795.00000 2104.00000
2203.00000 2332.00000
2439.00000 2299.00000
2457.00000 2125.00000
2537.00000 1977.00000
2742.00000 1832.00000
3012.00000 2428.00000
3056.00000 2146.00000
3152.00000 2371.00000
3437.00000 1832.00000
3772.00000 1822.00000
3837.00000 1824.00000
3634.00000 2138.00000
3243.00000 1967.00000
3323.00000 2403.00000
2288.00000 2366.00000
2375.00000 2399.00000
2462.00000 2431.00000
2551.00000 2458.00000
2641.00000 2476.00000
2733.00000 2480.00000
2825.00000 2494.00000
2916.00000 2502.00000
3004.00000 2480.00000
3074.00000 2419.00000
IMAGE=IMG_2942Artibeus_lituratus_LSUMZ37476_Vent.JPG
ID=58 
SCALE=0.001412
LM=27
1544.00000 1770.00000
1601.00000 1928.00000
1718.00000 2032.00000
2192.00000 2314.00000
2402.00000 2268.00000
2423.00000 2089.00000
2509.00000 1938.00000
2698.00000 1788.00000
2957.00000 2413.00000
3004.00000 2115.00000
3110.00000 2343.00000
3455.00000 1783.00000
3743.00000 1770.00000
3806.00000 1767.00000
3621.00000 2102.00000
3209.00000 1936.00000
3274.00000 2343.00000
2275.00000 2354.00000
2358.00000 2389.00000
2442.00000 2420.00000
2528.00000 2442.00000
2617.00000 2458.00000
2705.00000 2470.00000
2794.00000 2482.00000
2884.00000 2482.00000
2964.00000 2448.00000
3033.00000 2390.00000
IMAGE=IMG_2944Artibeus_lituratus_LSUMZ37475_Vent.JPG
ID=59 
SCALE=0.001416
LM=27
1585.00000 1819.00000
1640.00000 1977.00000
1751.00000 2068.00000
2148.00000 2307.00000
2423.00000 2278.00000
2441.00000 2099.00000
2519.00000 1962.00000
2724.00000 1796.00000
2999.00000 2408.00000
3082.00000 2125.00000
3129.00000 2369.00000
3445.00000 1777.00000
3782.00000 1780.00000
3860.00000 1775.00000
3634.00000 2086.00000
3217.00000 1934.00000
3323.00000 2351.00000
2231.00000 2347.00000
2319.00000 2386.00000
2409.00000 2422.00000
2500.00000 2453.00000
2593.00000 2475.00000
2690.00000 2478.00000
2785.00000 2494.00000
2881.00000 2503.00000
2974.00000 2482.00000
3050.00000 2424.00000
IMAGE=IMG_2946Artibeus_lituratus_LSUMZ37474_Vent.JPG
ID=60 
SCALE=0.001416
LM=27
1640.00000 1855.00000
1692.00000 2008.00000
1824.00000 2096.00000
2254.00000 2338.00000
2475.00000 2288.00000
2506.00000 2128.00000
2589.00000 1980.00000
2758.00000 1806.00000
3092.00000 2405.00000
3139.00000 2133.00000
3235.00000 2330.00000
3471.00000 1764.00000
3800.00000 1757.00000
3870.00000 1751.00000
3673.00000 2065.00000
3297.00000 1938.00000
3388.00000 2353.00000
2340.00000 2372.00000
2430.00000 2405.00000
2520.00000 2440.00000
2613.00000 2465.00000
2708.00000 2483.00000
2804.00000 2491.00000
2900.00000 2494.00000
2996.00000 2489.00000
3087.00000 2458.00000
3158.00000 2393.00000
IMAGE=IMG_2948Artibeus_lituratus_LSUMZ37473_Vent.JPG
ID=61 
SCALE=0.001426
LM=27
1559.00000 1840.00000
1616.00000 1995.00000
1725.00000 2089.00000
2174.00000 2345.00000
2395.00000 2294.00000
2415.00000 2135.00000
2490.00000 1998.00000
2651.00000 1837.00000
2970.00000 2439.00000
3001.00000 2143.00000
3123.00000 2351.00000
3398.00000 1822.00000
3720.00000 1809.00000
3816.00000 1808.00000
3569.00000 2148.00000
3167.00000 1954.00000
3261.00000 2377.00000
2263.00000 2382.00000
2351.00000 2407.00000
2440.00000 2432.00000
2529.00000 2454.00000
2621.00000 2461.00000
2713.00000 2461.00000
2804.00000 2475.00000
2894.00000 2493.00000
2981.00000 2469.00000
3046.00000 2404.00000
IMAGE=IMG_2950Artibeus_lituratus_LSUMZ37472_Vent.JPG
ID=62 
SCALE=0.001415
LM=27
1666.00000 1858.00000
1736.00000 2011.00000
1855.00000 2112.00000
2265.00000 2364.00000
2516.00000 2312.00000
2553.00000 2135.00000
2605.00000 1990.00000
2804.00000 1824.00000
3103.00000 2426.00000
3144.00000 2141.00000
3243.00000 2356.00000
3494.00000 1801.00000
3782.00000 1788.00000
3886.00000 1788.00000
3689.00000 2107.00000
3302.00000 1956.00000
3432.00000 2382.00000
2356.00000 2389.00000
2448.00000 2418.00000
2540.00000 2445.00000
2632.00000 2471.00000
2725.00000 2493.00000
2820.00000 2503.00000
2916.00000 2505.00000
3011.00000 2508.00000
3102.00000 2485.00000
3168.00000 2416.00000
IMAGE=IMG_2952Artibeus_lituratus_LSUMZ37471_Vent.JPG
ID=63 
SCALE=0.001449
LM=27
1575.00000 1803.00000
1629.00000 1972.00000
1754.00000 2063.00000
2174.00000 2322.00000
2415.00000 2278.00000
2431.00000 2122.00000
2496.00000 1967.00000
2716.00000 1801.00000
2999.00000 2454.00000
3053.00000 2146.00000
3147.00000 2377.00000
3461.00000 1798.00000
3824.00000 1793.00000
3891.00000 1790.00000
3632.00000 2146.00000
3266.00000 1977.00000
3323.00000 2421.00000
2261.00000 2363.00000
2348.00000 2406.00000
2437.00000 2443.00000
2528.00000 2475.00000
2622.00000 2498.00000
2717.00000 2513.00000
2813.00000 2527.00000
2909.00000 2537.00000
2998.00000 2505.00000
3073.00000 2444.00000
IMAGE=IMG_2954Artibeus_lituratus_LSUMZ37470_Vent.JPG
ID=64 
SCALE=0.001436
LM=27
1606.00000 1858.00000
1660.00000 2013.00000
1777.00000 2096.00000
2218.00000 2335.00000
2446.00000 2278.00000
2457.00000 2125.00000
2527.00000 1995.00000
2750.00000 1822.00000
3027.00000 2431.00000
3079.00000 2156.00000
3173.00000 2364.00000
3416.00000 1806.00000
3741.00000 1798.00000
3855.00000 1798.00000
3611.00000 2117.00000
3253.00000 1962.00000
3326.00000 2369.00000
2306.00000 2365.00000
2394.00000 2400.00000
2480.00000 2437.00000
2569.00000 2466.00000
2662.00000 2484.00000
2754.00000 2500.00000
2848.00000 2511.00000
2942.00000 2509.00000
3030.00000 2482.00000
3100.00000 2420.00000
IMAGE=IMG_2956Artibeus_lituratus_LSUMZ37469_Vent.JPG
ID=65 
SCALE=0.001415
LM=27
1616.00000 1796.00000
1655.00000 1959.00000
1777.00000 2073.00000
2236.00000 2327.00000
2426.00000 2286.00000
2454.00000 2104.00000
2555.00000 1943.00000
2708.00000 1785.00000
3051.00000 2413.00000
3069.00000 2130.00000
3173.00000 2356.00000
3471.00000 1788.00000
3780.00000 1780.00000
3870.00000 1777.00000
3647.00000 2104.00000
3276.00000 1941.00000
3346.00000 2374.00000
2320.00000 2361.00000
2406.00000 2394.00000
2487.00000 2437.00000
2575.00000 2463.00000
2666.00000 2475.00000
2758.00000 2484.00000
2849.00000 2489.00000
2941.00000 2491.00000
3029.00000 2469.00000
3099.00000 2409.00000
IMAGE=IMG_2958Artibeus_lituratus_LSUMZ37481Vent.JPG
ID=66 
SCALE=0.001415
LM=27
1624.00000 1809.00000
1681.00000 1977.00000
1801.00000 2068.00000
2200.00000 2314.00000
2444.00000 2288.00000
2465.00000 2130.00000
2548.00000 1993.00000
2758.00000 1811.00000
3012.00000 2452.00000
3066.00000 2151.00000
3154.00000 2382.00000
3466.00000 1809.00000
3787.00000 1811.00000
3860.00000 1811.00000
3619.00000 2135.00000
3227.00000 1959.00000
3323.00000 2377.00000
2284.00000 2355.00000
2369.00000 2394.00000
2454.00000 2432.00000
2544.00000 2458.00000
2634.00000 2483.00000
2725.00000 2502.00000
2817.00000 2517.00000
2910.00000 2516.00000
3000.00000 2493.00000
3072.00000 2434.00000
IMAGE=IMG_2960Artibeus_lituratus_LSUMZ37482_Vent.JPG
ID=67 
SCALE=0.001416
LM=27
1673.00000 1876.00000
1756.00000 2029.00000
1868.00000 2117.00000
2299.00000 2338.00000
2511.00000 2291.00000
2516.00000 2146.00000
2592.00000 2000.00000
2739.00000 1845.00000
3061.00000 2403.00000
3092.00000 2128.00000
3183.00000 2348.00000
3396.00000 1827.00000
3780.00000 1801.00000
3847.00000 1798.00000
3634.00000 2107.00000
3240.00000 1943.00000
3365.00000 2348.00000
2380.00000 2367.00000
2462.00000 2393.00000
2540.00000 2427.00000
2621.00000 2455.00000
2706.00000 2457.00000
2792.00000 2458.00000
2878.00000 2460.00000
2963.00000 2462.00000
3048.00000 2452.00000
3115.00000 2400.00000
IMAGE=IMG_2962Artibeus_lituratus_LSUMZ37483_Vent.JPG
ID=68 
SCALE=0.001415
LM=27
1549.00000 1842.00000
1611.00000 2021.00000
1733.00000 2120.00000
2179.00000 2358.00000
2415.00000 2309.00000
2444.00000 2148.00000
2537.00000 1995.00000
2729.00000 1824.00000
3020.00000 2496.00000
3056.00000 2195.00000
3113.00000 2434.00000
3429.00000 1814.00000
3803.00000 1816.00000
3899.00000 1816.00000
3632.00000 2151.00000
3240.00000 1988.00000
3331.00000 2423.00000
2264.00000 2391.00000
2349.00000 2425.00000
2435.00000 2454.00000
2522.00000 2483.00000
2610.00000 2510.00000
2699.00000 2528.00000
2790.00000 2542.00000
2881.00000 2548.00000
2972.00000 2545.00000
3048.00000 2498.00000
IMAGE=IMG_2964Artibeus_lituratus_LSUMZ37489_Vent.JPG
ID=69 
SCALE=0.001406
LM=27
1549.00000 1873.00000
1616.00000 2037.00000
1741.00000 2133.00000
2176.00000 2394.00000
2397.00000 2338.00000
2423.00000 2177.00000
2490.00000 2019.00000
2677.00000 1855.00000
2981.00000 2467.00000
3022.00000 2156.00000
3136.00000 2405.00000
3393.00000 1845.00000
3761.00000 1842.00000
3868.00000 1837.00000
3595.00000 2182.00000
3222.00000 2013.00000
3320.00000 2428.00000
2256.00000 2428.00000
2344.00000 2461.00000
2433.00000 2488.00000
2523.00000 2512.00000
2615.00000 2526.00000
2708.00000 2533.00000
2801.00000 2536.00000
2894.00000 2532.00000
2984.00000 2509.00000
3056.00000 2449.00000
IMAGE=IMG_2966Artibeus_lituratus_LSUMZ37490_Vent.JPG
ID=70 
SCALE=0.001415
LM=27
1598.00000 1829.00000
1645.00000 1993.00000
1764.00000 2086.00000
2184.00000 2361.00000
2410.00000 2317.00000
2426.00000 2159.00000
2511.00000 1990.00000
2711.00000 1824.00000
3012.00000 2462.00000
3061.00000 2174.00000
3152.00000 2413.00000
3448.00000 1827.00000
3790.00000 1827.00000
3899.00000 1819.00000
3621.00000 2185.00000
3266.00000 1995.00000
3339.00000 2434.00000
2270.00000 2400.00000
2358.00000 2437.00000
2446.00000 2473.00000
2537.00000 2499.00000
2629.00000 2519.00000
2723.00000 2534.00000
2817.00000 2544.00000
2912.00000 2550.00000
2999.00000 2519.00000
3070.00000 2458.00000
IMAGE=IMG_2968Artibeus_lituratus_LSUMZ37491_Vent.JPG
ID=71 
SCALE=0.001406
LM=27
1596.00000 1860.00000
1681.00000 2024.00000
1806.00000 2102.00000
2229.00000 2330.00000
2506.00000 2286.00000
2493.00000 2135.00000
2566.00000 1977.00000
2721.00000 1801.00000
3095.00000 2418.00000
3118.00000 2120.00000
3209.00000 2343.00000
3515.00000 1767.00000
3824.00000 1764.00000
3870.00000 1764.00000
3704.00000 2091.00000
3282.00000 1928.00000
3396.00000 2327.00000
2321.00000 2365.00000
2413.00000 2392.00000
2506.00000 2418.00000
2600.00000 2441.00000
2693.00000 2462.00000
2788.00000 2477.00000
2884.00000 2486.00000
2980.00000 2498.00000
3074.00000 2482.00000
3139.00000 2412.00000
IMAGE=IMG_2970Artibeus_lituratus_LSUMZ37492_Vent.JPG
ID=72 
SCALE=0.001416
LM=27
1632.00000 1863.00000
1684.00000 2006.00000
1793.00000 2102.00000
2197.00000 2348.00000
2436.00000 2309.00000
2444.00000 2154.00000
2535.00000 2003.00000
2745.00000 1827.00000
3027.00000 2436.00000
3071.00000 2146.00000
3165.00000 2372.00000
3450.00000 1796.00000
3793.00000 1798.00000
3904.00000 1788.00000
3627.00000 2122.00000
3250.00000 1972.00000
3326.00000 2384.00000
2286.00000 2384.00000
2374.00000 2421.00000
2463.00000 2457.00000
2554.00000 2484.00000
2649.00000 2500.00000
2744.00000 2506.00000
2839.00000 2518.00000
2934.00000 2528.00000
3020.00000 2494.00000
3088.00000 2426.00000
IMAGE=IMG_2972Artibeus_lituratus_LSUMZ37493_Vent.JPG
ID=73 
SCALE=0.001406
LM=27
1723.00000 1749.00000
1780.00000 1910.00000
1891.00000 2029.00000
2350.00000 2291.00000
2555.00000 2247.00000
2571.00000 2081.00000
2651.00000 1930.00000
2838.00000 1777.00000
3095.00000 2397.00000
3144.00000 2135.00000
3222.00000 2356.00000
3550.00000 1798.00000
3894.00000 1803.00000
3972.00000 1801.00000
3723.00000 2081.00000
3362.00000 1946.00000
3414.00000 2387.00000
2430.00000 2318.00000
2508.00000 2353.00000
2585.00000 2391.00000
2664.00000 2424.00000
2746.00000 2447.00000
2831.00000 2459.00000
2916.00000 2467.00000
3001.00000 2471.00000
3082.00000 2454.00000
3148.00000 2399.00000
IMAGE=IMG_2974Artibeus_lituratus_LSUMZ37495_Vent.JPG
ID=74 
SCALE=0.001437
LM=27
1518.00000 1832.00000
1572.00000 2000.00000
1699.00000 2109.00000
2112.00000 2343.00000
2371.00000 2286.00000
2382.00000 2117.00000
2454.00000 1980.00000
2667.00000 1822.00000
2911.00000 2436.00000
2968.00000 2143.00000
3053.00000 2371.00000
3354.00000 1822.00000
3678.00000 1816.00000
3748.00000 1816.00000
3533.00000 2125.00000
3123.00000 1959.00000
3230.00000 2364.00000
2200.00000 2375.00000
2288.00000 2406.00000
2376.00000 2437.00000
2464.00000 2465.00000
2556.00000 2482.00000
2648.00000 2498.00000
2740.00000 2512.00000
2833.00000 2519.00000
2921.00000 2499.00000
2977.00000 2425.00000
IMAGE=IMG_2976Artibeus_lituratus_LSUMZ17694_Vent.JPG
ID=75 
SCALE=0.001437
LM=27
1699.00000 1837.00000
1759.00000 1990.00000
1881.00000 2086.00000
2345.00000 2332.00000
2558.00000 2301.00000
2573.00000 2148.00000
2631.00000 1993.00000
2820.00000 1832.00000
3118.00000 2423.00000
3139.00000 2156.00000
3237.00000 2392.00000
3541.00000 1834.00000
3842.00000 1834.00000
3948.00000 1822.00000
3699.00000 2135.00000
3320.00000 1972.00000
3403.00000 2421.00000
2427.00000 2363.00000
2509.00000 2398.00000
2590.00000 2434.00000
2671.00000 2470.00000
2754.00000 2501.00000
2841.00000 2521.00000
2928.00000 2535.00000
3016.00000 2525.00000
3101.00000 2498.00000
3163.00000 2436.00000
IMAGE=IMG_2978Artibeus_lituratus_LSUMZ14241_Vent.JPG
ID=76 
SCALE=0.001406
LM=27
1627.00000 1822.00000
1679.00000 1975.00000
1772.00000 2081.00000
2244.00000 2340.00000
2433.00000 2294.00000
2457.00000 2133.00000
2553.00000 1956.00000
2745.00000 1819.00000
3040.00000 2452.00000
3087.00000 2146.00000
3170.00000 2371.00000
3489.00000 1803.00000
3769.00000 1801.00000
3834.00000 1793.00000
3650.00000 2091.00000
3284.00000 1946.00000
3336.00000 2400.00000
2327.00000 2380.00000
2413.00000 2415.00000
2500.00000 2446.00000
2588.00000 2474.00000
2678.00000 2494.00000
2769.00000 2510.00000
2861.00000 2519.00000
2954.00000 2522.00000
3043.00000 2502.00000
3102.00000 2433.00000
IMAGE=IMG_2980Artibeus_lituratus_LSUMZ18393_Vent.JPG
ID=77 
SCALE=0.001427
LM=27
1611.00000 1809.00000
1645.00000 1993.00000
1736.00000 2115.00000
2221.00000 2374.00000
2420.00000 2320.00000
2436.00000 2190.00000
2545.00000 1998.00000
2711.00000 1832.00000
3046.00000 2465.00000
3071.00000 2195.00000
3160.00000 2400.00000
3416.00000 1842.00000
3767.00000 1832.00000
3865.00000 1829.00000
3611.00000 2174.00000
3250.00000 2011.00000
3357.00000 2444.00000
2308.00000 2416.00000
2393.00000 2457.00000
2481.00000 2491.00000
2570.00000 2521.00000
2662.00000 2544.00000
2755.00000 2560.00000
2848.00000 2575.00000
2942.00000 2576.00000
3023.00000 2530.00000
3088.00000 2462.00000
IMAGE=IMG_2982Artibeus_lituratus_LSUMZ18394_Vent.JPG
ID=78 
SCALE=0.001416
LM=27
1583.00000 1850.00000
1653.00000 2024.00000
1782.00000 2125.00000
2223.00000 2366.00000
2472.00000 2309.00000
2478.00000 2143.00000
2542.00000 1959.00000
2763.00000 1790.00000
3079.00000 2431.00000
3084.00000 2115.00000
3217.00000 2332.00000
3489.00000 1736.00000
3782.00000 1728.00000
3852.00000 1723.00000
3691.00000 2047.00000
3258.00000 1884.00000
3399.00000 2356.00000
2316.00000 2400.00000
2409.00000 2437.00000
2504.00000 2470.00000
2601.00000 2497.00000
2700.00000 2514.00000
2800.00000 2523.00000
2900.00000 2526.00000
3001.00000 2524.00000
3090.00000 2484.00000
3146.00000 2401.00000
IMAGE=IMG_2984Artibeus_lituratus_LSUMZ22076_Vent.JPG
ID=79 
SCALE=0.001395
LM=27
1663.00000 1886.00000
1733.00000 2058.00000
1852.00000 2156.00000
2257.00000 2387.00000
2470.00000 2343.00000
2503.00000 2174.00000
2555.00000 2011.00000
2737.00000 1850.00000
3061.00000 2439.00000
3087.00000 2169.00000
3186.00000 2379.00000
3440.00000 1822.00000
3785.00000 1816.00000
3837.00000 1811.00000
3624.00000 2138.00000
3227.00000 1988.00000
3357.00000 2395.00000
2339.00000 2427.00000
2425.00000 2463.00000
2512.00000 2495.00000
2601.00000 2524.00000
2693.00000 2533.00000
2785.00000 2548.00000
2877.00000 2550.00000
2970.00000 2543.00000
3056.00000 2509.00000
3116.00000 2439.00000
IMAGE=IMG_2986Artibeus_lituratus_LSUMZ12240_Vent.JPG
ID=80 
SCALE=0.001413
LM=27
1585.00000 1897.00000
1642.00000 2047.00000
1764.00000 2146.00000
2231.00000 2340.00000
2420.00000 2283.00000
2415.00000 2133.00000
2506.00000 1962.00000
2638.00000 1796.00000
2988.00000 2390.00000
3014.00000 2099.00000
3121.00000 2317.00000
3344.00000 1728.00000
3686.00000 1702.00000
3738.00000 1694.00000
3538.00000 2008.00000
3142.00000 1879.00000
3302.00000 2314.00000
2316.00000 2374.00000
2398.00000 2409.00000
2481.00000 2444.00000
2566.00000 2470.00000
2655.00000 2477.00000
2744.00000 2477.00000
2834.00000 2483.00000
2923.00000 2483.00000
3001.00000 2442.00000
3053.00000 2369.00000
IMAGE=IMG_2988Artibeus_lituratus_LSUMZ12241_Vent.JPG
ID=81 
SCALE=0.001416
LM=27
1575.00000 1824.00000
1640.00000 1993.00000
1754.00000 2089.00000
2158.00000 2320.00000
2415.00000 2294.00000
2415.00000 2120.00000
2488.00000 1964.00000
2649.00000 1790.00000
2970.00000 2400.00000
3017.00000 2122.00000
3136.00000 2343.00000
3388.00000 1772.00000
3704.00000 1767.00000
3795.00000 1762.00000
3582.00000 2078.00000
3206.00000 1946.00000
3279.00000 2379.00000
2246.00000 2368.00000
2335.00000 2410.00000
2424.00000 2449.00000
2519.00000 2474.00000
2615.00000 2494.00000
2711.00000 2512.00000
2808.00000 2527.00000
2905.00000 2513.00000
2991.00000 2470.00000
3062.00000 2403.00000
IMAGE=IMG_2990Artibeus_lituratus_LSUMZ12242_Vent.JPG
ID=82 
SCALE=0.001425
LM=27
1728.00000 1824.00000
1793.00000 1993.00000
1899.00000 2094.00000
2288.00000 2332.00000
2535.00000 2291.00000
2573.00000 2128.00000
2605.00000 1982.00000
2786.00000 1809.00000
3116.00000 2413.00000
3147.00000 2146.00000
3233.00000 2351.00000
3476.00000 1793.00000
3826.00000 1780.00000
3935.00000 1772.00000
3676.00000 2099.00000
3282.00000 1946.00000
3370.00000 2380.00000
2375.00000 2373.00000
2463.00000 2407.00000
2551.00000 2440.00000
2639.00000 2471.00000
2732.00000 2484.00000
2825.00000 2495.00000
2919.00000 2501.00000
3012.00000 2506.00000
3102.00000 2483.00000
3162.00000 2414.00000
IMAGE=IMG_2992Artibeus_lituratus_LSUMZ12243_Vent.JPG
ID=83 
SCALE=0.001416
LM=27
1645.00000 1809.00000
1715.00000 1962.00000
1832.00000 2071.00000
2267.00000 2325.00000
2490.00000 2265.00000
2524.00000 2115.00000
2568.00000 1954.00000
2794.00000 1790.00000
3092.00000 2397.00000
3121.00000 2086.00000
3219.00000 2335.00000
3479.00000 1775.00000
3816.00000 1770.00000
3904.00000 1762.00000
3663.00000 2091.00000
3292.00000 1949.00000
3362.00000 2356.00000
2354.00000 2354.00000
2444.00000 2380.00000
2534.00000 2406.00000
2618.00000 2447.00000
2707.00000 2475.00000
2800.00000 2486.00000
2893.00000 2483.00000
2986.00000 2478.00000
3072.00000 2447.00000
3142.00000 2384.00000
IMAGE=IMG_2994Artibeus_lituratus_LSUMZ12539_Vent.JPG
ID=84 
SCALE=0.001426
LM=27
1609.00000 1824.00000
1673.00000 1988.00000
1788.00000 2091.00000
2182.00000 2327.00000
2431.00000 2273.00000
2462.00000 2115.00000
2545.00000 1964.00000
2719.00000 1806.00000
3022.00000 2423.00000
3071.00000 2125.00000
3149.00000 2353.00000
3427.00000 1788.00000
3738.00000 1778.00000
3860.00000 1772.00000
3603.00000 2099.00000
3225.00000 1956.00000
3297.00000 2361.00000
2269.00000 2365.00000
2361.00000 2391.00000
2453.00000 2419.00000
2544.00000 2448.00000
2637.00000 2469.00000
2731.00000 2489.00000
2825.00000 2508.00000
2920.00000 2512.00000
3008.00000 2484.00000
3075.00000 2416.00000
IMAGE=IMG_2996Artibeus_lituratus_LSUMZ12541_Vent.JPG
ID=85 
SCALE=0.001416
LM=27
1629.00000 1796.00000
1686.00000 1962.00000
1801.00000 2068.00000
2210.00000 2309.00000
2433.00000 2299.00000
2478.00000 2112.00000
2568.00000 1962.00000
2724.00000 1806.00000
3022.00000 2480.00000
3084.00000 2185.00000
3167.00000 2400.00000
3499.00000 1829.00000
3842.00000 1837.00000
3912.00000 1834.00000
3676.00000 2159.00000
3279.00000 1988.00000
3354.00000 2426.00000
2297.00000 2358.00000
2381.00000 2403.00000
2466.00000 2447.00000
2555.00000 2480.00000
2647.00000 2505.00000
2741.00000 2525.00000
2835.00000 2538.00000
2930.00000 2543.00000
3021.00000 2521.00000
3098.00000 2464.00000
IMAGE=IMG_2998Artibeus_lituratus_LSUMZ13758_Vent.JPG
ID=86 
SCALE=0.001406
LM=27
1635.00000 1858.00000
1692.00000 2019.00000
1793.00000 2120.00000
2190.00000 2374.00000
2431.00000 2340.00000
2467.00000 2159.00000
2532.00000 1990.00000
2714.00000 1863.00000
3020.00000 2452.00000
3043.00000 2174.00000
3149.00000 2397.00000
3414.00000 1860.00000
3769.00000 1866.00000
3842.00000 1863.00000
3593.00000 2182.00000
3212.00000 2013.00000
3310.00000 2441.00000
2276.00000 2410.00000
2365.00000 2444.00000
2455.00000 2475.00000
2545.00000 2505.00000
2638.00000 2521.00000
2732.00000 2534.00000
2826.00000 2543.00000
2921.00000 2545.00000
3012.00000 2526.00000
3075.00000 2457.00000
IMAGE=IMG_3000Artibeus_lituratus_LSUMZ14244_Vent.JPG
ID=87 
SCALE=0.001426
LM=27
1445.00000 1868.00000
1513.00000 2029.00000
1637.00000 2117.00000
2122.00000 2382.00000
2327.00000 2320.00000
2369.00000 2159.00000
2397.00000 1980.00000
2618.00000 1803.00000
2942.00000 2439.00000
2957.00000 2125.00000
3087.00000 2338.00000
3328.00000 1777.00000
3640.00000 1751.00000
3743.00000 1739.00000
3523.00000 2071.00000
3154.00000 1928.00000
3253.00000 2371.00000
2214.00000 2422.00000
2304.00000 2456.00000
2396.00000 2486.00000
2490.00000 2507.00000
2586.00000 2521.00000
2682.00000 2531.00000
2778.00000 2533.00000
2874.00000 2523.00000
2953.00000 2472.00000
3018.00000 2402.00000
IMAGE=IMG_3002Artibeus_lituratus_LSUMZ28425_Vent.JPG
ID=88 
SCALE=0.001426
LM=27
1596.00000 1881.00000
1663.00000 2039.00000
1790.00000 2141.00000
2257.00000 2369.00000
2462.00000 2309.00000
2493.00000 2148.00000
2540.00000 1954.00000
2729.00000 1796.00000
3071.00000 2434.00000
3097.00000 2128.00000
3204.00000 2327.00000
3440.00000 1731.00000
3769.00000 1718.00000
3850.00000 1710.00000
3658.00000 2042.00000
3289.00000 1933.00000
3380.00000 2364.00000
2345.00000 2408.00000
2433.00000 2446.00000
2522.00000 2480.00000
2615.00000 2502.00000
2710.00000 2511.00000
2806.00000 2517.00000
2901.00000 2519.00000
2996.00000 2511.00000
3082.00000 2472.00000
3138.00000 2395.00000
IMAGE=IMG_3004Artibeus_lituratus_LSUMZ28424_Vent.JPG
ID=89 
SCALE=0.001414
LM=27
1640.00000 1845.00000
1699.00000 2013.00000
1814.00000 2096.00000
2221.00000 2332.00000
2472.00000 2301.00000
2506.00000 2133.00000
2584.00000 1985.00000
2752.00000 1824.00000
3084.00000 2454.00000
3108.00000 2159.00000
3219.00000 2387.00000
3492.00000 1801.00000
3833.00000 1792.00000
3896.00000 1777.00000
3689.00000 2133.00000
3284.00000 1964.00000
3370.00000 2397.00000
2312.00000 2371.00000
2405.00000 2407.00000
2496.00000 2449.00000
2584.00000 2494.00000
2682.00000 2513.00000
2780.00000 2529.00000
2879.00000 2542.00000
2978.00000 2545.00000
3072.00000 2515.00000
3138.00000 2442.00000
IMAGE=IMG_3006Artibeus_lituratus_LSUMZ12234_Vent.JPG
ID=90 
SCALE=0.001426
LM=27
1707.00000 1816.00000
1769.00000 1982.00000
1876.00000 2068.00000
2244.00000 2314.00000
2506.00000 2270.00000
2519.00000 2115.00000
2576.00000 1967.00000
2765.00000 1803.00000
3077.00000 2395.00000
3118.00000 2128.00000
3196.00000 2358.00000
3489.00000 1783.00000
3829.00000 1780.00000
3925.00000 1770.00000
3684.00000 2096.00000
3287.00000 1959.00000
3380.00000 2397.00000
2329.00000 2349.00000
2417.00000 2384.00000
2505.00000 2419.00000
2593.00000 2454.00000
2684.00000 2479.00000
2778.00000 2496.00000
2872.00000 2502.00000
2967.00000 2504.00000
3058.00000 2486.00000
3125.00000 2420.00000
IMAGE=IMG_3008Artibeus_lituratus_LSUMZ12237_Vent.JPG
ID=91 
SCALE=0.001416
LM=27
1627.00000 1796.00000
1684.00000 1943.00000
1782.00000 2042.00000
2190.00000 2296.00000
2418.00000 2265.00000
2426.00000 2115.00000
2506.00000 1969.00000
2721.00000 1811.00000
2996.00000 2449.00000
3043.00000 2148.00000
3144.00000 2377.00000
3414.00000 1822.00000
3746.00000 1803.00000
3798.00000 1803.00000
3590.00000 2146.00000
3215.00000 1974.00000
3302.00000 2392.00000
2274.00000 2337.00000
2361.00000 2374.00000
2448.00000 2409.00000
2536.00000 2443.00000
2627.00000 2467.00000
2718.00000 2488.00000
2810.00000 2506.00000
2904.00000 2513.00000
2994.00000 2495.00000
3070.00000 2440.00000
IMAGE=IMG_3010Artibeus_lituratus_LSUMZ12238_Vent.JPG
ID=92 
SCALE=0.001426
LM=27
1541.00000 1803.00000
1603.00000 1946.00000
1712.00000 2071.00000
2184.00000 2304.00000
2356.00000 2270.00000
2379.00000 2094.00000
2472.00000 1975.00000
2649.00000 1803.00000
2908.00000 2413.00000
2973.00000 2122.00000
3053.00000 2366.00000
3354.00000 1801.00000
3730.00000 1806.00000
3811.00000 1809.00000
3512.00000 2133.00000
3142.00000 1969.00000
3222.00000 2392.00000
2264.00000 2338.00000
2341.00000 2375.00000
2416.00000 2419.00000
2496.00000 2451.00000
2581.00000 2464.00000
2667.00000 2477.00000
2752.00000 2491.00000
2838.00000 2496.00000
2919.00000 2475.00000
2980.00000 2414.00000
IMAGE=IMG_3012Artibeus_lituratus_LSUMZ28245_Vent.JPG
ID=93 
SCALE=0.001397
LM=27
1609.00000 1832.00000
1660.00000 2003.00000
1782.00000 2091.00000
2187.00000 2332.00000
2426.00000 2304.00000
2444.00000 2122.00000
2503.00000 1993.00000
2695.00000 1829.00000
2999.00000 2444.00000
3033.00000 2154.00000
3134.00000 2392.00000
3440.00000 1832.00000
3741.00000 1832.00000
3808.00000 1832.00000
3614.00000 2164.00000
3217.00000 1990.00000
3271.00000 2408.00000
2269.00000 2377.00000
2354.00000 2417.00000
2440.00000 2454.00000
2529.00000 2484.00000
2619.00000 2511.00000
2711.00000 2525.00000
2804.00000 2535.00000
2898.00000 2536.00000
2984.00000 2504.00000
3056.00000 2444.00000
IMAGE=IMG_3014Artibeus_lituratus_LSUMZ28249_Vent.JPG
ID=94 
SCALE=0.001406
